# Supplementary material for: Wild tomato genome assemblies reveal structural variants and repeat content act as recombination barriers
Source: Nat Commun. 2026 Jun 28;17:5590. doi: 10.1038/s41467-026-74784-5 (PMC13310191; doi:10.1038/s41467-026-74784-5)
Supplement: Supplementary file 3 — Supplementary Dataset 1 [file 41467_2026_74784_MOESM3_ESM.xlsx]

## Sheet: Supplementary Data 1
Supplementary Data 1: List of one-to-one orthologues between Solanum lycopersicum Heinz 1706 (ITAG4.0) and Solanum cheesmaniae LA1039
ITAG4.0	LA1039
Solyc01g005000.3.1	Sche1039_01G000182.1
Solyc01g005010.4.1	Sche1039_01G000183.1
Solyc01g005020.3.1	Sche1039_01G003849.1
Solyc01g005040.3.1	Sche1039_01G000186.1
Solyc01g005050.4.1	Sche1039_01G000187.1
Solyc01g005060.3.1	Sche1039_01G003848.1
Solyc01g005070.3.1	Sche1039_01G000188.1
Solyc01g005080.3.1	Sche1039_01G003847.1
Solyc01g005090.3.1	Sche1039_01G003846.1
Solyc01g005100.4.1	Sche1039_01G003845.1
Solyc01g005110.3.1	Sche1039_01G000190.1
Solyc01g005120.3.1	Sche1039_01G003844.1
Solyc01g005130.2.1	Sche1039_01G000191.1
Solyc01g005140.3.1	Sche1039_01G003843.1
Solyc01g005150.3.1	Sche1039_01G003842.1
Solyc01g005160.4.1	Sche1039_01G000192.1
Solyc01g005180.1.1	Sche1039_01G003841.1
Solyc01g005210.4.1	Sche1039_01G000197.1
Solyc01g005220.3.1	Sche1039_01G000198.1
Solyc01g005230.4.1	Sche1039_01G000199.1
Solyc01g005240.4.1	Sche1039_01G000200.1
Solyc01g005250.4.1	Sche1039_01G003840.1
Solyc01g005253.1.1	Sche1039_01G000201.1
Solyc01g005257.1.1	Sche1039_01G003839.1
Solyc01g005300.4.1	Sche1039_01G000202.1
Solyc01g005310.3.1	Sche1039_01G003836.1
Solyc01g005320.2.1	Sche1039_01G003835.1
Solyc01g005330.3.1	Sche1039_01G003834.1
Solyc01g005340.3.1	Sche1039_01G003833.1
Solyc01g005350.4.1	Sche1039_01G003832.1
Solyc01g005360.4.1	Sche1039_01G000203.1
Solyc01g005370.3.1	Sche1039_01G000204.1
Solyc01g005380.3.1	Sche1039_01G000205.1
Solyc01g005390.3.1	Sche1039_01G000206.1
Solyc01g005400.3.1	Sche1039_01G000207.1
Solyc01g005410.4.1	Sche1039_01G000208.1
Solyc01g005430.3.1	Sche1039_01G000209.1
Solyc01g005440.4.1	Sche1039_01G000210.1
Solyc01g005450.3.1	Sche1039_01G003830.1
Solyc01g005470.3.1	Sche1039_01G003829.1
Solyc01g005480.3.1	Sche1039_01G000212.1
Solyc01g005490.3.1	Sche1039_01G003828.1
Solyc01g005500.3.1	Sche1039_01G000213.1
Solyc01g005510.3.1	Sche1039_01G003827.1
Solyc01g005520.4.1	Sche1039_01G000214.1
Solyc01g005530.3.1	Sche1039_01G003826.1
Solyc01g005540.4.1	Sche1039_01G003825.1
Solyc01g005550.3.1	Sche1039_01G000215.1
Solyc01g005560.3.1	Sche1039_01G000216.1
Solyc01g005570.4.1	Sche1039_01G003824.1
Solyc01g005580.2.1	Sche1039_01G003823.1
Solyc01g005590.2.1	Sche1039_01G000217.1
Solyc01g005600.4.1	Sche1039_01G003822.1
Solyc01g005610.4.1	Sche1039_01G000218.1
Solyc01g005630.3.1	Sche1039_01G000219.1
Solyc01g005640.4.1	Sche1039_01G000220.1
Solyc01g005650.3.1	Sche1039_01G003820.1
Solyc01g005660.3.1	Sche1039_01G000221.1
Solyc01g005670.3.1	Sche1039_01G000222.1
Solyc01g005680.4.1	Sche1039_01G000223.1
Solyc01g005690.3.1	Sche1039_01G003819.1
Solyc01g005700.3.1	Sche1039_01G003818.1
Solyc01g005760.3.1	Sche1039_01G000236.1
Solyc01g005780.1.1	Sche1039_01G000237.1
Solyc01g005790.1.1	Sche1039_01G003817.1
Solyc01g005800.3.1	Sche1039_01G003816.1
Solyc01g005810.3.1	Sche1039_01G000238.1
Solyc01g005820.4.1	Sche1039_01G000239.1
Solyc01g005830.4.1	Sche1039_01G000245.1
Solyc01g005840.3.1	Sche1039_01G000246.1
Solyc01g005850.2.1	Sche1039_01G000247.1
Solyc01g005870.3.1	Sche1039_01G003815.1
Solyc01g005880.1.1	Sche1039_01G000250.1
Solyc01g005910.3.1	Sche1039_01G000252.1
Solyc01g005920.3.1	Sche1039_01G003812.1
Solyc01g005930.3.1	Sche1039_01G000253.1
Solyc01g005940.4.1	Sche1039_01G000254.1
Solyc01g005950.4.1	Sche1039_01G003811.1
Solyc01g005960.3.1	Sche1039_01G000255.1
Solyc01g005970.3.1	Sche1039_01G000256.1
Solyc01g005980.4.1	Sche1039_01G003809.1
Solyc01g005985.1.1	Sche1039_01G003808.1
Solyc01g006000.3.1	Sche1039_01G000257.1
Solyc01g006010.3.1	Sche1039_01G000258.1
Solyc01g006020.4.1	Sche1039_01G003807.1
Solyc01g006040.3.1	Sche1039_01G003806.1
Solyc01g006050.2.1	Sche1039_01G003805.1
Solyc01g006080.2.1	Sche1039_01G003803.1
Solyc01g006090.3.1	Sche1039_01G000259.1
Solyc01g006100.4.1	Sche1039_01G003802.1
Solyc01g006110.3.1	Sche1039_01G003801.1
Solyc01g006120.4.1	Sche1039_01G000260.1
Solyc01g006130.4.1	Sche1039_01G000261.1
Solyc01g006140.4.1	Sche1039_01G003800.1
Solyc01g006150.3.1	Sche1039_01G003799.1
Solyc01g006170.4.1	Sche1039_01G003797.1
Solyc01g006180.4.1	Sche1039_01G003796.1
Solyc01g006210.4.1	Sche1039_01G003794.1
Solyc01g006220.3.1	Sche1039_01G003793.1
Solyc01g006230.3.1	Sche1039_01G000264.1
Solyc01g006240.3.1	Sche1039_01G003792.1
Solyc01g006250.2.1	Sche1039_01G003790.1
Solyc01g006260.4.1	Sche1039_01G000265.1
Solyc01g006280.3.1	Sche1039_01G000266.1
Solyc01g006290.4.1	Sche1039_01G000267.1
Solyc01g006300.3.1	Sche1039_01G003789.1
Solyc01g006310.3.1	Sche1039_01G000268.1
Solyc01g006320.4.1	Sche1039_01G000269.1
Solyc01g006330.4.1	Sche1039_01G000271.1
Solyc01g006340.3.1	Sche1039_01G000272.1
Solyc01g006350.4.1	Sche1039_01G003788.1
Solyc01g006370.3.1	Sche1039_01G003787.1
Solyc01g006380.2.1	Sche1039_01G000273.1
Solyc01g006400.4.1	Sche1039_01G003786.1
Solyc01g006430.3.1	Sche1039_01G003784.1
Solyc01g006440.2.1	Sche1039_01G003783.1
Solyc01g006450.4.1	Sche1039_01G000275.1
Solyc01g006460.3.1	Sche1039_01G003782.1
Solyc01g006480.3.1	Sche1039_01G000276.1
Solyc01g006490.4.1	Sche1039_01G003780.1
Solyc01g006500.4.1	Sche1039_01G003779.1
Solyc01g006510.3.1	Sche1039_01G000277.1
Solyc01g006520.3.1	Sche1039_01G000278.1
Solyc01g006530.1.1	Sche1039_01G000279.1
Solyc01g006540.4.1	Sche1039_01G000280.1
Solyc01g006580.4.1	Sche1039_01G003776.1
Solyc01g006585.1.1	Sche1039_01G000281.1
Solyc01g006590.3.1	Sche1039_01G003775.1
Solyc01g006610.2.1	Sche1039_01G003773.1
Solyc01g006620.3.1	Sche1039_01G003772.1
Solyc01g006630.3.1	Sche1039_01G003771.1
Solyc01g006640.1.1	Sche1039_01G000283.1
Solyc01g006650.2.1	Sche1039_01G000284.1
Solyc01g006660.3.1	Sche1039_01G003770.1
Solyc01g006670.2.1	Sche1039_01G003769.1
Solyc01g006680.4.1	Sche1039_01G003768.1
Solyc01g006690.4.1	Sche1039_01G003767.1
Solyc01g006700.3.1	Sche1039_01G003766.1
Solyc01g006710.4.1	Sche1039_01G000285.1
Solyc01g006720.4.1	Sche1039_01G003765.1
Solyc01g006730.4.1	Sche1039_01G003764.1
Solyc01g006740.4.1	Sche1039_01G003763.1
Solyc01g006760.3.1	Sche1039_01G003760.1
Solyc01g006770.2.1	Sche1039_01G000287.1
Solyc01g006790.3.1	Sche1039_01G000288.1
Solyc01g006800.4.1	Sche1039_01G000289.1
Solyc01g006810.4.1	Sche1039_01G000290.1
Solyc01g006830.3.1	Sche1039_01G003759.1
Solyc01g006840.3.1	Sche1039_01G003758.1
Solyc01g006850.1.1	Sche1039_01G000292.1
Solyc01g006860.3.1	Sche1039_01G003757.1
Solyc01g006870.4.1	Sche1039_01G003756.1
Solyc01g006880.4.1	Sche1039_01G000293.1
Solyc01g006890.3.1	Sche1039_01G000295.1
Solyc01g006900.3.1	Sche1039_01G003755.1
Solyc01g006930.3.1	Sche1039_01G000297.1
Solyc01g006940.4.1	Sche1039_01G000298.1
Solyc01g006950.3.1	Sche1039_01G003754.1
Solyc01g006960.3.1	Sche1039_01G003753.1
Solyc01g006970.4.1	Sche1039_01G000299.1
Solyc01g006980.4.1	Sche1039_01G000300.1
Solyc01g006990.4.1	Sche1039_01G003752.1
Solyc01g007000.4.1	Sche1039_01G000302.1
Solyc01g007010.2.1	Sche1039_01G000303.1
Solyc01g007020.4.1	Sche1039_01G003750.1
Solyc01g007050.3.1	Sche1039_01G003748.1
Solyc01g007060.3.1	Sche1039_01G000304.1
Solyc01g007070.3.1	Sche1039_01G003747.1
Solyc01g007080.3.1	Sche1039_01G003746.1
Solyc01g007090.1.1	Sche1039_01G000305.1
Solyc01g007100.3.1	Sche1039_01G003745.1
Solyc01g007110.3.1	Sche1039_01G000306.1
Solyc01g007120.3.1	Sche1039_01G003744.1
Solyc01g007130.3.1	Sche1039_01G000307.1
Solyc01g007140.3.1	Sche1039_01G000308.1
Solyc01g007150.3.1	Sche1039_01G003743.1
Solyc01g007160.4.1	Sche1039_01G000309.1
Solyc01g007170.4.1	Sche1039_01G003742.1
Solyc01g007180.3.1	Sche1039_01G003741.1
Solyc01g007190.3.1	Sche1039_01G000310.1
Solyc01g007220.4.1	Sche1039_01G000314.1
Solyc01g007230.4.1	Sche1039_01G003740.1
Solyc01g007240.3.1	Sche1039_01G000315.1
Solyc01g007250.4.1	Sche1039_11G001029.1
Solyc01g007260.3.1	Sche1039_01G003737.1
Solyc01g007263.1.1	Sche1039_01G000316.1
Solyc01g007267.1.1	Sche1039_01G000317.1
Solyc01g007740.4.1	Sche1039_01G003736.1
Solyc01g007750.3.1	Sche1039_01G000318.1
Solyc01g007760.3.1	Sche1039_01G000319.1
Solyc01g007770.2.1	Sche1039_01G000320.1
Solyc01g007780.4.1	Sche1039_01G003735.1
Solyc01g007790.4.1	Sche1039_01G000321.1
Solyc01g007800.3.1	Sche1039_01G000322.1
Solyc01g007810.1.1	Sche1039_01G003734.1
Solyc01g007840.3.1	Sche1039_01G003731.1
Solyc01g007850.2.1	Sche1039_01G000323.1
Solyc01g007860.3.1	Sche1039_01G003730.1
Solyc01g007880.4.1	Sche1039_01G003728.1
Solyc01g007890.3.1	Sche1039_01G003727.1
Solyc01g007900.4.1	Sche1039_01G003725.1
Solyc01g007920.2.1	Sche1039_01G000325.1
Solyc01g007930.4.1	Sche1039_01G003724.1
Solyc01g007940.4.1	Sche1039_01G003723.1
Solyc01g007950.4.1	Sche1039_01G003721.1
Solyc01g007960.3.1	Sche1039_01G000326.1
Solyc01g007970.2.1	Sche1039_01G000327.1
Solyc01g007980.4.1	Sche1039_01G000328.1
Solyc01g007990.4.1	Sche1039_01G000329.1
Solyc01g008000.3.1	Sche1039_01G000330.1
Solyc01g008010.3.1	Sche1039_01G000331.1
Solyc01g008020.4.1	Sche1039_01G003720.1
Solyc01g008040.1.1	Sche1039_01G003719.1
Solyc01g008050.4.1	Sche1039_01G000333.1
Solyc01g008070.3.1	Sche1039_01G000335.1
Solyc01g008100.3.1	Sche1039_01G000336.1
Solyc01g008110.4.1	Sche1039_01G000337.1
Solyc01g008120.4.1	Sche1039_01G003716.1
Solyc01g008130.4.1	Sche1039_01G000338.1
Solyc01g008140.4.1	Sche1039_01G003715.1
Solyc01g008160.4.1	Sche1039_01G003714.1
Solyc01g008170.3.1	Sche1039_01G000339.1
Solyc01g008180.3.1	Sche1039_01G003713.1
Solyc01g008220.3.1	Sche1039_01G003712.1
Solyc01g008230.4.1	Sche1039_01G003711.1
Solyc01g008240.4.1	Sche1039_01G003710.1
Solyc01g008250.3.1	Sche1039_01G003709.1
Solyc01g008260.4.1	Sche1039_01G000342.1
Solyc01g008270.3.1	Sche1039_01G000343.1
Solyc01g008280.4.1	Sche1039_01G000344.1
Solyc01g008290.3.1	Sche1039_01G000345.1
Solyc01g008310.4.1	Sche1039_01G003707.1
Solyc01g008320.3.1	Sche1039_01G000346.1
Solyc01g008330.4.1	Sche1039_01G000347.1
Solyc01g008340.3.1	Sche1039_01G000348.1
Solyc01g008360.3.1	Sche1039_01G000350.1
Solyc01g008370.3.1	Sche1039_01G003706.1
Solyc01g008390.3.1	Sche1039_01G003705.1
Solyc01g008410.3.1	Sche1039_01G003703.1
Solyc01g008420.3.1	Sche1039_01G000351.1
Solyc01g008440.3.1	Sche1039_01G000352.1
Solyc01g008450.1.1	Sche1039_01G003698.1
Solyc01g008460.3.1	Sche1039_01G003697.1
Solyc01g008473.1.1	Sche1039_04G002877.1
Solyc01g008477.1.1	Sche1039_01G000361.1
Solyc01g008480.4.1	Sche1039_01G000368.1
Solyc01g008490.4.1	Sche1039_01G003696.1
Solyc01g008500.4.1	Sche1039_01G000372.1
Solyc01g008510.3.1	Sche1039_01G000373.1
Solyc01g008520.3.1	Sche1039_01G000374.1
Solyc01g008530.3.1	Sche1039_01G003694.1
Solyc01g008540.4.1	Sche1039_01G003693.1
Solyc01g008550.4.1	Sche1039_01G003692.1
Solyc01g008560.3.1	Sche1039_01G003691.1
Solyc01g008570.1.1	Sche1039_01G003690.1
Solyc01g008600.4.1	Sche1039_01G000376.1
Solyc01g008610.4.1	Sche1039_01G003687.1
Solyc01g008620.4.1	Sche1039_01G000378.1
Solyc01g008640.4.1	Sche1039_01G000381.1
Solyc01g008650.3.1	Sche1039_01G003686.1
Solyc01g008660.4.1	Sche1039_01G003685.1
Solyc01g008670.4.1	Sche1039_01G003684.1
Solyc01g008680.4.1	Sche1039_01G003683.1
Solyc01g008690.3.1	Sche1039_01G003682.1
Solyc01g008700.4.1	Sche1039_01G003680.1
Solyc01g008710.5.1.1	Sche1039_01G000383.1
Solyc01g008720.2.1	Sche1039_01G000384.1
Solyc01g008730.3.1	Sche1039_01G003679.1
Solyc01g008740.2.1	Sche1039_01G000385.1
Solyc01g008760.4.1	Sche1039_01G000386.1
Solyc01g008770.3.1	Sche1039_01G000387.1
Solyc01g008780.3.1	Sche1039_01G000388.1
Solyc01g008790.4.1	Sche1039_01G000389.1
Solyc01g008800.3.1	Sche1039_01G003678.1
Solyc01g008810.3.1	Sche1039_01G003677.1
Solyc01g008820.3.1	Sche1039_01G000390.1
Solyc01g008830.2.1	Sche1039_01G000391.1
Solyc01g008840.3.1	Sche1039_01G000392.1
Solyc01g008850.3.1	Sche1039_01G000393.1
Solyc01g008860.1.1	Sche1039_01G003676.1
Solyc01g008870.1.1	Sche1039_01G003675.1
Solyc01g008880.3.1	Sche1039_01G003674.1
Solyc01g008890.4.1	Sche1039_01G003673.1
Solyc01g008900.4.1	Sche1039_01G000394.1
Solyc01g008910.2.1	Sche1039_01G000395.1
Solyc01g008920.4.1	Sche1039_01G000396.1
Solyc01g008930.4.1	Sche1039_01G003672.1
Solyc01g008950.4.1	Sche1039_01G003671.1
Solyc01g008960.3.1	Sche1039_01G000397.1
Solyc01g008970.4.1	Sche1039_01G003670.1
Solyc01g008980.3.1	Sche1039_01G000399.1
Solyc01g008990.4.1	Sche1039_01G000400.1
Solyc01g009000.3.1	Sche1039_01G000401.1
Solyc01g009010.3.1	Sche1039_01G000402.1
Solyc01g009020.4.1	Sche1039_01G003669.1
Solyc01g009030.4.1	Sche1039_01G000403.1
Solyc01g009040.4.1	Sche1039_01G000404.1
Solyc01g009050.3.1	Sche1039_01G003668.1
Solyc01g009060.3.1	Sche1039_01G000405.1
Solyc01g009070.3.1	Sche1039_01G003667.1
Solyc01g009080.4.1	Sche1039_01G000406.1
Solyc01g009090.3.1	Sche1039_01G003666.1
Solyc01g009120.3.1	Sche1039_01G003665.1
Solyc01g009160.2.1	Sche1039_01G003664.1
Solyc01g009170.4.1	Sche1039_01G003663.1
Solyc01g009180.4.1	Sche1039_01G000409.1
Solyc01g009190.3.1	Sche1039_01G000410.1
Solyc01g009220.3.1	Sche1039_01G003660.1
Solyc01g009230.4.1	Sche1039_01G000411.1
Solyc01g009240.4.1	Sche1039_01G000412.1
Solyc01g009245.1.1	Sche1039_01G003659.1
Solyc01g009260.1.1	Sche1039_01G000413.1
Solyc01g009270.1.1	Sche1039_01G003658.1
Solyc01g009280.4.1	Sche1039_01G003657.1
Solyc01g009290.4.1	Sche1039_01G003656.1
Solyc01g009300.3.1	Sche1039_01G003655.1
Solyc01g009305.1.1	Sche1039_07G000587.1
Solyc01g009310.3.1	Sche1039_01G000414.1
Solyc01g009320.2.1	Sche1039_01G003654.1
Solyc01g009350.2.1	Sche1039_01G003652.1
Solyc01g009360.1.1	Sche1039_01G003651.1
Solyc01g009370.2.1	Sche1039_01G003650.1
Solyc01g009380.3.1	Sche1039_01G000418.1
Solyc01g009390.4.1	Sche1039_01G003649.1
Solyc01g009400.3.1	Sche1039_01G000419.1
Solyc01g009410.3.1	Sche1039_01G000420.1
Solyc01g009420.4.1	Sche1039_01G000421.1
Solyc01g009430.3.1	Sche1039_01G003648.1
Solyc01g009440.3.1	Sche1039_01G003647.1
Solyc01g009443.1.1	Sche1039_01G003646.1
Solyc01g009470.2.1	Sche1039_01G003644.1
Solyc01g009480.4.1	Sche1039_01G003643.1
Solyc01g009500.4.1	Sche1039_01G000422.1
Solyc01g009510.2.1	Sche1039_01G000424.1
Solyc01g009520.4.1	Sche1039_01G000425.1
Solyc01g009560.2.1	Sche1039_01G003642.1
Solyc01g009580.2.1	Sche1039_01G000426.1
Solyc01g009590.3.1	Sche1039_01G003641.1
Solyc01g009600.4.1	Sche1039_01G003640.1
Solyc01g009610.3.1	Sche1039_01G003639.1
Solyc01g009620.3.1	Sche1039_01G000427.1
Solyc01g009630.3.1	Sche1039_01G000428.1
Solyc01g009640.3.1	Sche1039_01G003638.1
Solyc01g009650.1.1	Sche1039_01G000429.1
Solyc01g009660.3.1	Sche1039_01G003637.1
Solyc01g009670.4.1	Sche1039_01G003636.1
Solyc01g009690.3.1	Sche1039_01G000433.1
Solyc01g009720.2.1	Sche1039_01G003634.1
Solyc01g009735.1.1	Sche1039_01G003633.1
Solyc01g009740.3.1	Sche1039_01G003632.1
Solyc01g009750.3.1	Sche1039_01G003631.1
Solyc01g009760.3.1	Sche1039_01G000436.1
Solyc01g009770.3.1	Sche1039_01G003630.1
Solyc01g009780.3.1	Sche1039_01G000437.1
Solyc01g009820.4.1	Sche1039_01G003629.1
Solyc01g009830.3.1	Sche1039_01G000439.1
Solyc01g009850.4.1	Sche1039_01G000442.1
Solyc01g009860.3.1	Sche1039_01G003627.1
Solyc01g009870.3.1	Sche1039_01G003624.1
Solyc01g009880.2.1	Sche1039_01G000443.1
Solyc01g009890.1.1	Sche1039_01G000444.1
Solyc01g009900.3.1	Sche1039_01G000445.1
Solyc01g009910.1.1	Sche1039_01G000446.1
Solyc01g009920.3.1	Sche1039_01G003623.1
Solyc01g009930.3.1	Sche1039_01G003622.1
Solyc01g009940.1.1	Sche1039_01G000449.1
Solyc01g009960.4.1	Sche1039_01G003621.1
Solyc01g009970.3.1	Sche1039_01G003620.1
Solyc01g009990.3.1	Sche1039_01G000450.1
Solyc01g010000.3.1	Sche1039_01G003619.1
Solyc01g010020.3.1	Sche1039_01G003617.1
Solyc01g010030.3.1	Sche1039_01G003616.1
Solyc01g010050.3.1	Sche1039_01G000452.1
Solyc01g010065.1.1	Sche1039_02G000092.1
Solyc01g010080.3.1	Sche1039_01G000453.1
Solyc01g010130.4.1	Sche1039_01G000458.1
Solyc01g010140.1.1	Sche1039_01G003614.1
Solyc01g010180.3.1	Sche1039_01G000466.1
Solyc01g010185.1.1	Sche1039_01G000468.1
Solyc01g010215.1.1	Sche1039_01G000469.1
Solyc01g010230.2.1	Sche1039_01G003613.1
Solyc01g010240.3.1	Sche1039_01G000471.1
Solyc01g010250.4.1	Sche1039_01G003612.1
Solyc01g010260.3.1	Sche1039_01G000472.1
Solyc01g010270.3.1	Sche1039_01G003611.1
Solyc01g010280.3.1	Sche1039_01G003610.1
Solyc01g010290.4.1	Sche1039_01G003609.1
Solyc01g010310.4.1	Sche1039_01G003608.1
Solyc01g010350.4.1	Sche1039_01G003606.1
Solyc01g010360.3.1	Sche1039_01G003605.1
Solyc01g010370.3.1	Sche1039_01G003603.1
Solyc01g010390.3.1	Sche1039_01G000473.1
Solyc01g010400.1.1	Sche1039_01G003602.1
Solyc01g010410.3.1	Sche1039_01G000475.1
Solyc01g010430.4.1	Sche1039_01G000476.1
Solyc01g010440.4.1	Sche1039_01G003601.1
Solyc01g010460.4.1	Sche1039_01G000477.1
Solyc01g010480.3.1	Sche1039_01G003600.1
Solyc01g010490.4.1	Sche1039_01G003599.1
Solyc01g010500.3.1	Sche1039_01G003597.1
Solyc01g010510.4.1	Sche1039_01G003595.1
Solyc01g010520.3.1	Sche1039_01G000478.1
Solyc01g010530.1.1	Sche1039_01G003594.1
Solyc01g010570.4.1	Sche1039_01G003593.1
Solyc01g010590.2.1	Sche1039_01G000481.1
Solyc01g010600.4.1	Sche1039_01G003592.1
Solyc01g010640.3.1	Sche1039_01G000482.1
Solyc01g010650.3.1	Sche1039_01G003591.1
Solyc01g010660.3.1	Sche1039_01G000483.1
Solyc01g010700.3.1	Sche1039_01G003590.1
Solyc01g010710.4.1	Sche1039_01G003589.1
Solyc01g010720.4.1	Sche1039_01G003588.1
Solyc01g010740.4.1	Sche1039_01G003585.1
Solyc01g010750.4.1	Sche1039_01G003584.1
Solyc01g010760.3.1	Sche1039_01G000485.1
Solyc01g010780.4.1	Sche1039_01G003582.1
Solyc01g010810.4.1	Sche1039_01G003581.1
Solyc01g010820.3.1	Sche1039_01G000489.1
Solyc01g010830.4.1	Sche1039_01G003580.1
Solyc01g010860.3.1	Sche1039_01G000490.1
Solyc01g010870.3.1	Sche1039_01G003579.1
Solyc01g010880.3.1	Sche1039_01G003578.1
Solyc01g010890.4.1	Sche1039_01G000491.1
Solyc01g010900.3.1	Sche1039_01G003577.1
Solyc01g010910.2.1	Sche1039_01G000492.1
Solyc01g010940.3.1	Sche1039_01G000493.1
Solyc01g010950.3.1	Sche1039_01G003575.1
Solyc01g010970.3.1	Sche1039_01G000494.1
Solyc01g010990.2.1	Sche1039_01G000495.1
Solyc01g011000.3.1	Sche1039_01G003574.1
Solyc01g011030.3.1	Sche1039_01G000497.1
Solyc01g011040.3.1	Sche1039_01G003573.1
Solyc01g011050.3.1	Sche1039_01G000498.1
Solyc01g011105.1.1	Sche1039_01G000500.1
Solyc01g011200.3.1	Sche1039_01G003569.1
Solyc01g011230.3.1	Sche1039_01G003567.1
Solyc01g011273.1.1	Sche1039_01G000430.1
Solyc01g011340.3.1	Sche1039_01G000502.1
Solyc01g011350.3.1	Sche1039_01G003565.1
Solyc01g011430.4.1	Sche1039_01G003564.1
Solyc01g011435.1.1	Sche1039_01G000503.1
Solyc01g011495.1.1	Sche1039_01G003560.1
Solyc01g011510.4.1	Sche1039_01G000505.1
Solyc01g012700.4.1	Sche1039_01G000506.1
Solyc01g014060.3.1	Sche1039_01G003550.1
Solyc01g014070.1.1	Sche1039_01G003549.1
Solyc01g014100.3.1	Sche1039_01G003544.1
Solyc01g014170.1.1	Sche1039_01G003704.1
Solyc01g014180.3.1	Sche1039_01G000513.1
Solyc01g014230.4.1	Sche1039_01G000512.1
Solyc01g014320.4.1	Sche1039_01G003547.1
Solyc01g014350.1.1	Sche1039_08G002445.1
Solyc01g014480.3.1	Sche1039_01G003543.1
Solyc01g014490.4.1	Sche1039_01G003542.1
Solyc01g014533.1.1	Sche1039_01G003515.1
Solyc01g014640.1.1	Sche1039_10G001820.1
Solyc01g014720.3.1	Sche1039_01G000519.1
Solyc01g014725.2.1	Sche1039_01G000520.1
Solyc01g014840.3.1	Sche1039_01G003539.1
Solyc01g014910.2.1	Sche1039_01G000521.1
Solyc01g014960.1.1	Sche1039_01G000522.1
Solyc01g014970.1.1	Sche1039_01G003537.1
Solyc01g015020.4.1	Sche1039_01G000524.1
Solyc01g015080.3.1	Sche1039_01G003536.1
Solyc01g015210.1.1	Sche1039_01G000525.1
Solyc01g016380.4.1	Sche1039_01G003534.1
Solyc01g016410.4.1	Sche1039_01G003532.1
Solyc01g016470.3.1	Sche1039_01G003531.1
Solyc01g016540.3.1	Sche1039_01G000526.1
Solyc01g017130.1.1	Sche1039_02G003178.1
Solyc01g017170.1.1	Sche1039_09G002381.1
Solyc01g017210.1.1	Sche1039_04G002284.1
Solyc01g017480.1.1	Sche1039_10G002126.1
Solyc01g017600.3.1	Sche1039_01G003525.1
Solyc01g017610.1.1	Sche1039_01G000541.1
Solyc01g017740.2.1	Sche1039_09G000572.1
Solyc01g018020.3.1	Sche1039_01G000545.1
Solyc01g020120.3.1	Sche1039_01G000547.1
Solyc01g020170.2.1	Sche1039_01G000548.1
Solyc01g020240.4.1	Sche1039_01G000554.1
Solyc01g020440.3.1	Sche1039_01G003522.1
Solyc01g020520.4.1	Sche1039_01G000558.1
Solyc01g021730.2.1	Sche1039_01G003521.1
Solyc01g022740.3.1	Sche1039_01G003520.1
Solyc01g022750.3.1	Sche1039_01G003519.1
Solyc01g028800.3.1	Sche1039_01G000571.1
Solyc01g028803.1.1	Sche1039_01G000572.1
Solyc01g028810.3.1	Sche1039_01G000570.1
Solyc01g028830.3.1	Sche1039_01G000569.1
Solyc01g028860.3.1	Sche1039_01G000568.1
Solyc01g028870.3.1	Sche1039_01G003512.1
Solyc01g028900.3.1	Sche1039_01G000567.1
Solyc01g028930.4.1	Sche1039_01G003513.1
Solyc01g034010.2.1	Sche1039_12G001612.1
Solyc01g034020.3.1	Sche1039_01G003518.1
Solyc01g034070.2.1	Sche1039_01G000566.1
Solyc01g034150.4.1	Sche1039_01G003517.1
Solyc01g044270.3.1	Sche1039_01G000573.1
Solyc01g044350.3.1	Sche1039_01G000574.1
Solyc01g044360.4.1	Sche1039_01G000575.1
Solyc01g044370.3.1	Sche1039_01G003511.1
Solyc01g044420.4.1	Sche1039_01G000576.1
Solyc01g044490.4.1	Sche1039_01G000577.1
Solyc01g049650.3.1	Sche1039_01G000580.1
Solyc01g049680.3.1	Sche1039_01G003507.1
Solyc01g049760.1.1	Sche1039_01G003401.1
Solyc01g049790.1.1	Sche1039_01G003395.1
Solyc01g049810.4.1	Sche1039_01G000581.1
Solyc01g049890.3.1	Sche1039_01G003506.1
Solyc01g049910.4.1	Sche1039_01G003505.1
Solyc01g049960.4.1	Sche1039_01G003503.1
Solyc01g050040.4.1	Sche1039_01G003502.1
Solyc01g050070.4.1	Sche1039_01G003501.1
Solyc01g056220.2.1	Sche1039_01G003500.1
Solyc01g056250.2.1	Sche1039_01G003480.1
Solyc01g056280.3.1	Sche1039_01G003499.1
Solyc01g056310.3.1	Sche1039_01G000582.1
Solyc01g056340.4.1	Sche1039_01G000583.1
Solyc01g056450.3.1	Sche1039_01G000587.1
Solyc01g056520.3.1	Sche1039_01G003497.1
Solyc01g056570.3.1	Sche1039_01G003496.1
Solyc01g056660.2.1	Sche1039_01G003495.1
Solyc01g056690.4.1	Sche1039_01G003494.1
Solyc01g056720.4.1	Sche1039_01G003493.1
Solyc01g056760.3.1	Sche1039_01G000591.1
Solyc01g056780.3.1	Sche1039_01G000592.1
Solyc01g056790.3.1	Sche1039_01G000593.1
Solyc01g056810.4.1	Sche1039_01G003492.1
Solyc01g056850.3.1	Sche1039_01G003491.1
Solyc01g056990.3.1	Sche1039_01G000595.1
Solyc01g057000.3.1	Sche1039_01G000596.1
Solyc01g057010.1.1	Sche1039_01G000597.1
Solyc01g057020.3.1	Sche1039_01G000598.1
Solyc01g057080.1.1	Sche1039_01G003489.1
Solyc01g057090.4.1	Sche1039_01G003488.1
Solyc01g057190.1.1	Sche1039_01G003487.1
Solyc01g057200.4.1	Sche1039_01G003486.1
Solyc01g057210.3.1	Sche1039_01G000600.1
Solyc01g057220.3.1	Sche1039_01G000601.1
Solyc01g057260.4.1	Sche1039_01G000602.1
Solyc01g057270.4.1	Sche1039_01G000603.1
Solyc01g057310.4.1	Sche1039_01G003482.1
Solyc01g057320.3.1	Sche1039_01G003481.1
Solyc01g057445.1.1	Sche1039_01G000604.1
Solyc01g057510.2.1	Sche1039_01G000607.1
Solyc01g057520.4.1	Sche1039_01G000608.1
Solyc01g057570.3.1	Sche1039_01G000609.1
Solyc01g057585.1.1	Sche1039_01G000610.1
Solyc01g057590.3.1	Sche1039_01G000611.1
Solyc01g057690.2.1	Sche1039_06G003215.1
Solyc01g057760.4.1	Sche1039_01G000616.1
Solyc01g057770.3.1	Sche1039_01G000617.1
Solyc01g057780.3.1	Sche1039_01G003471.1
Solyc01g057830.3.1	Sche1039_01G000619.1
Solyc01g057850.4.1	Sche1039_01G003470.1
Solyc01g057900.3.1	Sche1039_01G003469.1
Solyc01g057910.3.1	Sche1039_01G000623.1
Solyc01g058000.3.1	Sche1039_01G003468.1
Solyc01g058010.3.1	Sche1039_01G000624.1
Solyc01g058030.2.1	Sche1039_01G003467.1
Solyc01g058140.3.1	Sche1039_01G000625.1
Solyc01g058190.4.1	Sche1039_01G000629.1
Solyc01g058205.1.1	Sche1039_01G003466.1
Solyc01g058260.4.1	Sche1039_01G003462.1
Solyc01g058270.3.1	Sche1039_01G000630.1
Solyc01g058280.4.1	Sche1039_01G003461.1
Solyc01g058320.4.1	Sche1039_01G000632.1
Solyc01g058390.3.1	Sche1039_01G003460.1
Solyc01g058450.3.1	Sche1039_01G000641.1
Solyc01g058520.4.1	Sche1039_01G003459.1
Solyc01g058540.3.1	Sche1039_01G003457.1
Solyc01g058670.3.1	Sche1039_01G003456.1
Solyc01g058690.1.1	Sche1039_01G003455.1
Solyc01g058700.1.1	Sche1039_01G003454.1
Solyc01g058720.4.1	Sche1039_01G003453.1
Solyc01g058730.4.1	Sche1039_01G003452.1
Solyc01g059760.3.1	Sche1039_11G001010.1
Solyc01g059830.3.1	Sche1039_01G003451.1
Solyc01g059840.3.1	Sche1039_01G003450.1
Solyc01g059860.3.1	Sche1039_01G003449.1
Solyc01g059870.4.1	Sche1039_01G003448.1
Solyc01g059880.3.1	Sche1039_01G003447.1
Solyc01g059900.4.1	Sche1039_01G000649.1
Solyc01g059910.2.1	Sche1039_01G000650.1
Solyc01g059920.4.1	Sche1039_01G000651.1
Solyc01g059930.3.1	Sche1039_01G000652.1
Solyc01g059940.2.1	Sche1039_01G000653.1
Solyc01g059960.1.1	Sche1039_01G000658.1
Solyc01g060010.3.1	Sche1039_01G003446.1
Solyc01g060030.3.1	Sche1039_01G000661.1
Solyc01g060040.3.1	Sche1039_01G003442.1
Solyc01g060053.1.1	Sche1039_11G002094.1
Solyc01g060070.3.1	Sche1039_01G003441.1
Solyc01g060090.1.1	Sche1039_01G003440.1
Solyc01g060130.3.1	Sche1039_01G000662.1
Solyc01g060180.4.1	Sche1039_01G003437.1
Solyc01g060200.3.1	Sche1039_01G003436.1
Solyc01g060210.4.1	Sche1039_01G003434.1
Solyc01g060240.4.1	Sche1039_01G000663.1
Solyc01g060250.2.1	Sche1039_01G000664.1
Solyc01g060260.4.1	Sche1039_01G000665.1
Solyc01g060270.1.1	Sche1039_01G000666.1
Solyc01g060280.4.1	Sche1039_01G000667.1
Solyc01g060370.2.1	Sche1039_01G003427.1
Solyc01g060410.4.1	Sche1039_01G000680.1
Solyc01g060420.2.1	Sche1039_01G003424.1
Solyc01g060450.3.1	Sche1039_01G000681.1
Solyc01g060460.2.1	Sche1039_01G003423.1
Solyc01g060470.3.1	Sche1039_01G000683.1
Solyc01g060490.4.1	Sche1039_01G000684.1
Solyc01g065490.4.1	Sche1039_01G000685.1
Solyc01g065500.3.1	Sche1039_01G003422.1
Solyc01g065510.3.1	Sche1039_01G003421.1
Solyc01g065530.3.1	Sche1039_01G000686.1
Solyc01g065540.3.1	Sche1039_01G003420.1
Solyc01g065550.3.1	Sche1039_01G000687.1
Solyc01g065560.4.1	Sche1039_01G003419.1
Solyc01g065570.2.1	Sche1039_01G000688.1
Solyc01g065580.4.1	Sche1039_01G003418.1
Solyc01g065620.1.1	Sche1039_09G001713.1
Solyc01g065690.3.1	Sche1039_01G003417.1
Solyc01g065700.3.1	Sche1039_01G003416.1
Solyc01g065710.3.1	Sche1039_01G003415.1
Solyc01g065720.4.1	Sche1039_01G003414.1
Solyc01g065740.3.1	Sche1039_01G000689.1
Solyc01g065840.4.1	Sche1039_01G000690.1
Solyc01g065930.1.1	Sche1039_01G003412.1
Solyc01g065980.4.1	Sche1039_01G003410.1
Solyc01g066050.3.1	Sche1039_01G003409.1
Solyc01g066060.4.1	Sche1039_01G003408.1
Solyc01g066070.3.1	Sche1039_01G003407.1
Solyc01g066080.3.1	Sche1039_01G003405.1
Solyc01g066140.2.1	Sche1039_01G003396.1
Solyc01g066190.1.1	Sche1039_01G003387.1
Solyc01g066210.1.1	Sche1039_01G003385.1
Solyc01g066230.1.1	Sche1039_01G003381.1
Solyc01g066270.3.1	Sche1039_01G003379.1
Solyc01g066320.1.1	Sche1039_01G000700.1
Solyc01g066330.1.1	Sche1039_01G000701.1
Solyc01g066350.1.1	Sche1039_01G000698.1
Solyc01g066360.3.1	Sche1039_01G000702.1
Solyc01g066390.4.1	Sche1039_01G003376.1
Solyc01g066420.3.1	Sche1039_01G003377.1
Solyc01g066430.3.1	Sche1039_01G003375.1
Solyc01g066440.3.1	Sche1039_01G000703.1
Solyc01g066450.3.1	Sche1039_01G000704.1
Solyc01g066457.1.1	Sche1039_01G000706.1
Solyc01g066500.1.1	Sche1039_01G003373.1
Solyc01g066510.3.1	Sche1039_01G003372.1
Solyc01g066520.3.1	Sche1039_01G003371.1
Solyc01g066560.3.1	Sche1039_01G000707.1
Solyc01g066570.3.1	Sche1039_01G000708.1
Solyc01g066590.3.1	Sche1039_01G003370.1
Solyc01g066610.4.1	Sche1039_01G003369.1
Solyc01g066620.4.1	Sche1039_01G000709.1
Solyc01g066640.2.1	Sche1039_01G000710.1
Solyc01g066680.3.1	Sche1039_01G003368.1
Solyc01g066690.3.1	Sche1039_01G000711.1
Solyc01g066700.4.1	Sche1039_01G003367.1
Solyc01g066720.3.1	Sche1039_01G003366.1
Solyc01g066730.4.1	Sche1039_01G000712.1
Solyc01g066740.3.1	Sche1039_01G003365.1
Solyc01g066770.3.1	Sche1039_01G003364.1
Solyc01g066810.4.1	Sche1039_01G003362.1
Solyc01g066820.4.1	Sche1039_01G000714.1
Solyc01g066830.3.1	Sche1039_01G003361.1
Solyc01g066840.3.1	Sche1039_01G000715.1
Solyc01g066850.4.1	Sche1039_01G000716.1
Solyc01g066860.3.1	Sche1039_01G003360.1
Solyc01g066870.3.1	Sche1039_01G000717.1
Solyc01g066880.3.1	Sche1039_01G003359.1
Solyc01g066900.4.1	Sche1039_01G000718.1
Solyc01g066910.3.1	Sche1039_01G000719.1
Solyc01g066940.3.1	Sche1039_01G000720.1
Solyc01g066950.1.1	Sche1039_01G003358.1
Solyc01g067000.4.1	Sche1039_01G003356.1
Solyc01g067010.3.1	Sche1039_01G000721.1
Solyc01g067020.4.1	Sche1039_01G003355.1
Solyc01g067030.2.1	Sche1039_01G003353.1
Solyc01g067040.2.1	Sche1039_01G003352.1
Solyc01g067070.3.1	Sche1039_01G000722.1
Solyc01g067080.3.1	Sche1039_01G003351.1
Solyc01g067090.4.1	Sche1039_01G003350.1
Solyc01g067100.4.1	Sche1039_01G003349.1
Solyc01g067120.4.1	Sche1039_01G003348.1
Solyc01g067140.2.1	Sche1039_01G000723.1
Solyc01g067170.1.1	Sche1039_01G000725.1
Solyc01g067210.4.1	Sche1039_01G000726.1
Solyc01g067280.3.1	Sche1039_01G003346.1
Solyc01g067290.3.1	Sche1039_01G000733.1
Solyc01g067295.1.1	Sche1039_01G003344.1
Solyc01g067300.3.1	Sche1039_01G003345.1
Solyc01g067330.3.1	Sche1039_01G000734.1
Solyc01g067340.3.1	Sche1039_01G000735.1
Solyc01g067350.4.1	Sche1039_01G003343.1
Solyc01g067370.3.1	Sche1039_01G000736.1
Solyc01g067380.4.1	Sche1039_01G003341.1
Solyc01g067390.4.1	Sche1039_01G000737.1
Solyc01g067400.3.1	Sche1039_01G003339.1
Solyc01g067440.4.1	Sche1039_01G003338.1
Solyc01g067460.3.1	Sche1039_01G000738.1
Solyc01g067480.4.1	Sche1039_01G000739.1
Solyc01g067490.4.1	Sche1039_01G003337.1
Solyc01g067500.3.1	Sche1039_01G000740.1
Solyc01g067510.3.1	Sche1039_01G000741.1
Solyc01g067520.3.1	Sche1039_01G000742.1
Solyc01g067530.3.1	Sche1039_01G000743.1
Solyc01g067540.2.1	Sche1039_01G000744.1
Solyc01g067550.3.1	Sche1039_01G003336.1
Solyc01g067560.3.1	Sche1039_01G003335.1
Solyc01g067570.3.1	Sche1039_01G000745.1
Solyc01g067580.4.1	Sche1039_01G003334.1
Solyc01g067590.3.1	Sche1039_01G003333.1
Solyc01g067620.3.1	Sche1039_01G000747.1
Solyc01g067630.3.1	Sche1039_01G003332.1
Solyc01g067640.3.1	Sche1039_01G000748.1
Solyc01g067660.3.1	Sche1039_01G000750.1
Solyc01g067680.3.1	Sche1039_01G003331.1
Solyc01g067700.3.1	Sche1039_01G003330.1
Solyc01g067710.3.1	Sche1039_01G000751.1
Solyc01g067720.4.1	Sche1039_01G003329.1
Solyc01g067730.3.1	Sche1039_01G000752.1
Solyc01g067740.3.1	Sche1039_01G000753.1
Solyc01g067750.3.1	Sche1039_01G000755.1
Solyc01g067780.1.1	Sche1039_01G000756.1
Solyc01g067790.3.1	Sche1039_01G000757.1
Solyc01g067800.3.1	Sche1039_01G003328.1
Solyc01g067820.3.1	Sche1039_01G000759.1
Solyc01g067830.3.1	Sche1039_01G003326.1
Solyc01g067840.2.1	Sche1039_01G000760.1
Solyc01g067850.2.1	Sche1039_01G000761.1
Solyc01g067860.3.1	Sche1039_01G000762.1
Solyc01g067870.3.1	Sche1039_01G000763.1
Solyc01g067880.3.1	Sche1039_01G000765.1
Solyc01g067890.4.1	Sche1039_01G003325.1
Solyc01g067900.3.1	Sche1039_01G000766.1
Solyc01g067930.4.1	Sche1039_01G000767.1
Solyc01g067965.1.1	Sche1039_01G000771.1
Solyc01g068020.4.1	Sche1039_01G003323.1
Solyc01g068030.3.1	Sche1039_01G003322.1
Solyc01g068040.1.1	Sche1039_01G000773.1
Solyc01g068045.1.1	Sche1039_01G003321.1
Solyc01g068050.3.1	Sche1039_01G000774.1
Solyc01g068060.4.1	Sche1039_01G003320.1
Solyc01g068070.4.1	Sche1039_01G000775.1
Solyc01g068080.4.1	Sche1039_01G003319.1
Solyc01g068100.4.1	Sche1039_01G003318.1
Solyc01g068120.4.1	Sche1039_01G000776.1
Solyc01g068130.4.1	Sche1039_01G003317.1
Solyc01g068140.4.1	Sche1039_01G000777.1
Solyc01g068150.3.1	Sche1039_01G003316.1
Solyc01g068160.4.1	Sche1039_01G003315.1
Solyc01g068170.3.1	Sche1039_01G000778.1
Solyc01g068180.3.1	Sche1039_01G000779.1
Solyc01g068190.3.1	Sche1039_01G003314.1
Solyc01g068200.4.1	Sche1039_01G003313.1
Solyc01g068210.3.1	Sche1039_01G000780.1
Solyc01g068240.3.1	Sche1039_01G000781.1
Solyc01g068250.2.1	Sche1039_01G003312.1
Solyc01g068260.4.1	Sche1039_01G003311.1
Solyc01g068270.3.1	Sche1039_01G000782.1
Solyc01g068280.3.1	Sche1039_01G003310.1
Solyc01g068290.4.1	Sche1039_01G003309.1
Solyc01g068320.3.1	Sche1039_01G003306.1
Solyc01g068330.4.1	Sche1039_01G003305.1
Solyc01g068340.3.1	Sche1039_01G000783.1
Solyc01g068370.4.1	Sche1039_01G003304.1
Solyc01g068380.3.1	Sche1039_01G003303.1
Solyc01g068390.3.1	Sche1039_01G003302.1
Solyc01g068400.3.1	Sche1039_01G000785.1
Solyc01g068410.4.1	Sche1039_01G000786.1
Solyc01g068420.4.1	Sche1039_01G000787.1
Solyc01g068440.2.1	Sche1039_01G000789.1
Solyc01g068450.4.1	Sche1039_01G000790.1
Solyc01g068460.4.1	Sche1039_01G003301.1
Solyc01g068470.4.1	Sche1039_01G003300.1
Solyc01g068480.4.1	Sche1039_01G000791.1
Solyc01g068490.4.1	Sche1039_01G000792.1
Solyc01g068500.4.1	Sche1039_01G000793.1
Solyc01g068530.3.1	Sche1039_01G003299.1
Solyc01g068540.3.1	Sche1039_01G000794.1
Solyc01g068550.2.1	Sche1039_01G000795.1
Solyc01g068560.3.1	Sche1039_01G003298.1
Solyc01g068580.4.1	Sche1039_01G000796.1
Solyc01g068590.4.1	Sche1039_01G000797.1
Solyc01g068630.3.1	Sche1039_01G000798.1
Solyc01g068640.3.1	Sche1039_01G000799.1
Solyc01g073650.3.1	Sche1039_01G003159.1
Solyc01g073660.3.1	Sche1039_01G003158.1
Solyc01g073670.3.1	Sche1039_01G003157.1
Solyc01g073680.4.1	Sche1039_01G003156.1
Solyc01g073690.2.1	Sche1039_01G003155.1
Solyc01g073710.2.1	Sche1039_01G000927.1
Solyc01g073720.2.1	Sche1039_01G000928.1
Solyc01g073730.4.1	Sche1039_01G003154.1
Solyc01g073740.4.1	Sche1039_01G000931.1
Solyc01g073750.4.1	Sche1039_01G000932.1
Solyc01g073770.2.1	Sche1039_01G000933.1
Solyc01g073780.2.1	Sche1039_01G003153.1
Solyc01g073800.2.1	Sche1039_01G003151.1
Solyc01g073810.2.1	Sche1039_01G003150.1
Solyc01g073840.1.1	Sche1039_01G003146.1
Solyc01g073850.1.1	Sche1039_01G003145.1
Solyc01g073860.3.1	Sche1039_01G003144.1
Solyc01g073890.3.1	Sche1039_01G000934.1
Solyc01g073900.4.1	Sche1039_01G000935.1
Solyc01g073910.4.1	Sche1039_01G000936.1
Solyc01g073920.3.1	Sche1039_01G003140.1
Solyc01g073930.3.1	Sche1039_01G000937.1
Solyc01g073940.3.1	Sche1039_01G003139.1
Solyc01g073950.4.1	Sche1039_01G000938.1
Solyc01g073960.4.1	Sche1039_01G003138.1
Solyc01g073980.1.1	Sche1039_01G003137.1
Solyc01g074010.4.1	Sche1039_01G003135.1
Solyc01g074020.3.1	Sche1039_01G000940.1
Solyc01g074030.3.1	Sche1039_01G000941.1
Solyc01g074040.2.1	Sche1039_01G000942.1
Solyc01g079060.4.1	Sche1039_01G000807.1
Solyc01g079080.3.1	Sche1039_01G003297.1
Solyc01g079090.4.1	Sche1039_01G000808.1
Solyc01g079100.3.1	Sche1039_01G000809.1
Solyc01g079110.4.1	Sche1039_01G000810.1
Solyc01g079130.2.1	Sche1039_01G000811.1
Solyc01g079140.2.1	Sche1039_01G000812.1
Solyc01g079150.4.1	Sche1039_01G003296.1
Solyc01g079160.4.1	Sche1039_01G003295.1
Solyc01g079170.3.1	Sche1039_01G003294.1
Solyc01g079180.4.1	Sche1039_01G000813.1
Solyc01g079200.4.1	Sche1039_01G003293.1
Solyc01g079210.3.1	Sche1039_01G000814.1
Solyc01g079220.4.1	Sche1039_01G003292.1
Solyc01g079230.4.1	Sche1039_01G000815.1
Solyc01g079240.3.1	Sche1039_01G000816.1
Solyc01g079250.3.1	Sche1039_01G003291.1
Solyc01g079260.4.1	Sche1039_01G000817.1
Solyc01g079290.1.1	Sche1039_01G003290.1
Solyc01g079300.4.1	Sche1039_01G003289.1
Solyc01g079310.3.1	Sche1039_01G000819.1
Solyc01g079320.4.1	Sche1039_01G003288.1
Solyc01g079330.3.1	Sche1039_01G003287.1
Solyc01g079350.3.1	Sche1039_01G000821.1
Solyc01g079360.4.1	Sche1039_01G003286.1
Solyc01g079370.4.1	Sche1039_01G000822.1
Solyc01g079380.1.1	Sche1039_01G000823.1
Solyc01g079390.4.1	Sche1039_01G000824.1
Solyc01g079400.3.1	Sche1039_01G003285.1
Solyc01g079410.3.1	Sche1039_01G003284.1
Solyc01g079420.4.1	Sche1039_01G000825.1
Solyc01g079430.2.1	Sche1039_01G003283.1
Solyc01g079450.3.1	Sche1039_01G003282.1
Solyc01g079460.2.1	Sche1039_01G003281.1
Solyc01g079480.3.1	Sche1039_01G003280.1
Solyc01g079490.2.1	Sche1039_01G000827.1
Solyc01g079500.4.1	Sche1039_01G000828.1
Solyc01g079510.3.1	Sche1039_01G000829.1
Solyc01g079520.3.1	Sche1039_01G000830.1
Solyc01g079530.4.1	Sche1039_01G003279.1
Solyc01g079550.2.1	Sche1039_01G000832.1
Solyc01g079560.3.1	Sche1039_01G000833.1
Solyc01g079570.3.1	Sche1039_01G000834.1
Solyc01g079580.3.1	Sche1039_01G000835.1
Solyc01g079590.3.1	Sche1039_01G000836.1
Solyc01g079600.4.1	Sche1039_01G003278.1
Solyc01g079610.3.1	Sche1039_01G003277.1
Solyc01g079620.4.1	Sche1039_01G000837.1
Solyc01g079630.3.1	Sche1039_01G000838.1
Solyc01g079640.4.1	Sche1039_01G003276.1
Solyc01g079650.3.1	Sche1039_01G000839.1
Solyc01g079660.2.1	Sche1039_01G003275.1
Solyc01g079670.2.1	Sche1039_01G003274.1
Solyc01g079680.3.1	Sche1039_01G000840.1
Solyc01g079690.4.1	Sche1039_01G003273.1
Solyc01g079710.3.1	Sche1039_01G003272.1
Solyc01g079720.3.1	Sche1039_01G003271.1
Solyc01g079750.3.1	Sche1039_01G003270.1
Solyc01g079760.3.1	Sche1039_01G000842.1
Solyc01g079770.2.1	Sche1039_01G000843.1
Solyc01g079780.3.1	Sche1039_01G003269.1
Solyc01g079790.4.1	Sche1039_01G000844.1
Solyc01g079800.4.1	Sche1039_01G003268.1
Solyc01g079810.4.1	Sche1039_01G000845.1
Solyc01g079820.3.1	Sche1039_01G003267.1
Solyc01g079830.3.1	Sche1039_01G003266.1
Solyc01g079840.3.1	Sche1039_01G003265.1
Solyc01g079850.3.1	Sche1039_01G003264.1
Solyc01g079860.3.1	Sche1039_01G000847.1
Solyc01g079870.4.1	Sche1039_01G003263.1
Solyc01g079880.3.1	Sche1039_01G003262.1
Solyc01g079890.3.1	Sche1039_01G003261.1
Solyc01g079900.1.1	Sche1039_01G003260.1
Solyc01g079920.3.1	Sche1039_01G003257.1
Solyc01g079930.3.1	Sche1039_01G003256.1
Solyc01g079940.4.1	Sche1039_01G003255.1
Solyc01g079950.3.1	Sche1039_01G003254.1
Solyc01g079960.2.1	Sche1039_01G000848.1
Solyc01g079970.2.1	Sche1039_01G000849.1
Solyc01g079980.3.1	Sche1039_01G003252.1
Solyc01g079990.2.1	Sche1039_01G003251.1
Solyc01g080000.1.1	Sche1039_01G003250.1
Solyc01g080010.2.1	Sche1039_01G003249.1
Solyc01g080020.2.1	Sche1039_01G003248.1
Solyc01g080030.3.1	Sche1039_01G003247.1
Solyc01g080040.3.1	Sche1039_01G000850.1
Solyc01g080050.4.1	Sche1039_01G000851.1
Solyc01g080070.4.1	Sche1039_01G003246.1
Solyc01g080080.3.1	Sche1039_01G003245.1
Solyc01g080100.3.1	Sche1039_01G003244.1
Solyc01g080110.3.1	Sche1039_01G003243.1
Solyc01g080120.2.1	Sche1039_01G003242.1
Solyc01g080130.2.1	Sche1039_01G003241.1
Solyc01g080140.3.1	Sche1039_01G003240.1
Solyc01g080150.3.1	Sche1039_01G000852.1
Solyc01g080160.4.1	Sche1039_01G000853.1
Solyc01g080170.3.1	Sche1039_01G000854.1
Solyc01g080180.3.1	Sche1039_01G000855.1
Solyc01g080190.3.1	Sche1039_01G000856.1
Solyc01g080200.3.1	Sche1039_01G003239.1
Solyc01g080210.3.1	Sche1039_01G003238.1
Solyc01g080220.3.1	Sche1039_01G000857.1
Solyc01g080230.3.1	Sche1039_01G000858.1
Solyc01g080240.4.1	Sche1039_01G000859.1
Solyc01g080250.3.1	Sche1039_01G003237.1
Solyc01g080260.3.1	Sche1039_01G000860.1
Solyc01g080270.3.1	Sche1039_01G003236.1
Solyc01g080280.3.1	Sche1039_01G000861.1
Solyc01g080290.3.1	Sche1039_01G000862.1
Solyc01g080300.4.1	Sche1039_01G000863.1
Solyc01g080310.4.1	Sche1039_01G000864.1
Solyc01g080340.3.1	Sche1039_01G003234.1
Solyc01g080350.3.1	Sche1039_01G003233.1
Solyc01g080360.3.1	Sche1039_01G000866.1
Solyc01g080380.4.1	Sche1039_01G000867.1
Solyc01g080400.3.1	Sche1039_01G000868.1
Solyc01g080410.3.1	Sche1039_01G000869.1
Solyc01g080430.4.1	Sche1039_01G000870.1
Solyc01g080450.4.1	Sche1039_01G003231.1
Solyc01g080460.3.1	Sche1039_01G000871.1
Solyc01g080470.3.1	Sche1039_01G000872.1
Solyc01g080480.4.1	Sche1039_01G000873.1
Solyc01g080490.2.1	Sche1039_01G003230.1
Solyc01g080500.2.1	Sche1039_01G003229.1
Solyc01g080510.3.1	Sche1039_01G000874.1
Solyc01g080520.3.1	Sche1039_01G000875.1
Solyc01g080530.3.1	Sche1039_01G000876.1
Solyc01g080540.3.1	Sche1039_01G000877.1
Solyc01g080550.3.1	Sche1039_01G003228.1
Solyc01g080560.1.1	Sche1039_01G003227.1
Solyc01g080570.4.1	Sche1039_01G003226.1
Solyc01g080580.4.1	Sche1039_01G003225.1
Solyc01g080590.3.1	Sche1039_01G003224.1
Solyc01g080610.3.1	Sche1039_01G003223.1
Solyc01g080620.3.1	Sche1039_01G003216.1
Solyc01g080640.3.1	Sche1039_01G003217.1
Solyc01g080660.3.1	Sche1039_01G000880.1
Solyc01g080670.3.1	Sche1039_01G003218.1
Solyc01g080680.3.1	Sche1039_01G003219.1
Solyc01g080690.3.1	Sche1039_01G003220.1
Solyc01g080700.4.1	Sche1039_01G003221.1
Solyc01g080720.4.1	Sche1039_01G000881.1
Solyc01g080740.1.1	Sche1039_01G003214.1
Solyc01g080750.3.1	Sche1039_01G000882.1
Solyc01g080760.4.1	Sche1039_01G003212.1
Solyc01g080770.3.1	Sche1039_01G003211.1
Solyc01g080785.1.1	Sche1039_01G003210.1
Solyc01g080790.3.1	Sche1039_01G003209.1
Solyc01g080810.3.1	Sche1039_01G000885.1
Solyc01g080820.1.1	Sche1039_01G000886.1
Solyc01g080830.3.1	Sche1039_01G000887.1
Solyc01g080840.3.1	Sche1039_01G003207.1
Solyc01g080850.4.1	Sche1039_01G003206.1
Solyc01g080860.3.1	Sche1039_01G003205.1
Solyc01g080870.3.1	Sche1039_01G003204.1
Solyc01g080880.4.1	Sche1039_01G003203.1
Solyc01g080890.2.1	Sche1039_01G000888.1
Solyc01g080900.4.1	Sche1039_01G000889.1
Solyc01g080910.2.1	Sche1039_01G000890.1
Solyc01g080920.3.1	Sche1039_01G000891.1
Solyc01g080930.4.1	Sche1039_01G003202.1
Solyc01g080940.3.1	Sche1039_01G000892.1
Solyc01g080950.3.1	Sche1039_01G000893.1
Solyc01g080960.4.1	Sche1039_01G003201.1
Solyc01g080970.3.1	Sche1039_01G000894.1
Solyc01g080990.3.1	Sche1039_01G000896.1
Solyc01g081000.3.1	Sche1039_01G003200.1
Solyc01g081010.4.1	Sche1039_01G003199.1
Solyc01g081020.1.1	Sche1039_01G003198.1
Solyc01g081030.4.1	Sche1039_01G003197.1
Solyc01g081040.4.1	Sche1039_01G000897.1
Solyc01g081050.4.1	Sche1039_01G000898.1
Solyc01g081060.4.1	Sche1039_01G000899.1
Solyc01g081070.3.1	Sche1039_01G000900.1
Solyc01g081080.3.1	Sche1039_01G003195.1
Solyc01g081090.2.1	Sche1039_01G003194.1
Solyc01g081100.3.1	Sche1039_01G003193.1
Solyc01g081110.4.1	Sche1039_01G003192.1
Solyc01g081120.2.1	Sche1039_01G003191.1
Solyc01g081140.1.1	Sche1039_01G000901.1
Solyc01g081150.3.1	Sche1039_01G003190.1
Solyc01g081180.2.1	Sche1039_01G003187.1
Solyc01g081190.4.1	Sche1039_01G000903.1
Solyc01g081200.3.1	Sche1039_01G003186.1
Solyc01g081210.4.1	Sche1039_01G003185.1
Solyc01g081240.3.1	Sche1039_01G003183.1
Solyc01g081250.3.1	Sche1039_01G000904.1
Solyc01g081280.3.1	Sche1039_01G000906.1
Solyc01g081290.4.1	Sche1039_01G003182.1
Solyc01g081300.4.1	Sche1039_01G000907.1
Solyc01g081310.3.1	Sche1039_01G000908.1
Solyc01g081320.4.1	Sche1039_01G003180.1
Solyc01g081330.3.1	Sche1039_01G003179.1
Solyc01g081340.4.1	Sche1039_01G000909.1
Solyc01g081350.1.1	Sche1039_01G003178.1
Solyc01g081370.4.1	Sche1039_01G003177.1
Solyc01g081380.4.1	Sche1039_01G003176.1
Solyc01g081390.4.1	Sche1039_01G000910.1
Solyc01g081400.3.1	Sche1039_01G000911.1
Solyc01g081410.4.1	Sche1039_01G003175.1
Solyc01g081430.4.1	Sche1039_01G000912.1
Solyc01g081440.3.1	Sche1039_01G003174.1
Solyc01g081450.3.1	Sche1039_01G003173.1
Solyc01g081460.3.1	Sche1039_01G003172.1
Solyc01g081470.4.1	Sche1039_01G003171.1
Solyc01g081480.3.1	Sche1039_01G000914.1
Solyc01g081490.3.1	Sche1039_01G000915.1
Solyc01g081500.4.1	Sche1039_01G000916.1
Solyc01g081510.4.1	Sche1039_01G000918.1
Solyc01g081520.3.1	Sche1039_01G003170.1
Solyc01g081530.3.1	Sche1039_01G003169.1
Solyc01g081540.4.1	Sche1039_01G003168.1
Solyc01g081560.2.1	Sche1039_01G000919.1
Solyc01g081570.3.1	Sche1039_01G000920.1
Solyc01g081580.2.1	Sche1039_01G003166.1
Solyc01g081588.1.1	Sche1039_01G003164.1
Solyc01g081590.4.1	Sche1039_01G003163.1
Solyc01g081600.3.1	Sche1039_01G003162.1
Solyc01g081610.3.1	Sche1039_01G003161.1
Solyc01g081620.3.1	Sche1039_01G000922.1
Solyc01g081630.4.1	Sche1039_01G000923.1
Solyc01g081640.4.1	Sche1039_01G003160.1
Solyc01g086640.2.1	Sche1039_01G000945.1
Solyc01g086650.3.1	Sche1039_01G003130.1
Solyc01g086680.4.1	Sche1039_01G000946.1
Solyc01g086690.2.1	Sche1039_01G003129.1
Solyc01g086700.4.1	Sche1039_01G000947.1
Solyc01g086710.4.1	Sche1039_01G000948.1
Solyc01g086720.3.1	Sche1039_01G003128.1
Solyc01g086730.4.1	Sche1039_01G000949.1
Solyc01g086740.3.1	Sche1039_01G000950.1
Solyc01g086750.4.1	Sche1039_01G003127.1
Solyc01g086780.1.1	Sche1039_01G003117.1
Solyc01g086820.4.1	Sche1039_01G003124.1
Solyc01g086830.4.1	Sche1039_01G000953.1
Solyc01g086840.3.1	Sche1039_01G000954.1
Solyc01g086850.3.1	Sche1039_01G003123.1
Solyc01g086870.3.1	Sche1039_01G003122.1
Solyc01g086890.3.1	Sche1039_01G003121.1
Solyc01g086900.4.1	Sche1039_01G000955.1
Solyc01g086920.3.1	Sche1039_01G000956.1
Solyc01g086930.4.1	Sche1039_01G003120.1
Solyc01g086960.3.1	Sche1039_01G003119.1
Solyc01g086980.4.1	Sche1039_01G000958.1
Solyc01g086990.3.1	Sche1039_01G000959.1
Solyc01g087030.3.1	Sche1039_01G003110.1
Solyc01g087040.2.1	Sche1039_01G000963.1
Solyc01g087050.3.1	Sche1039_01G003109.1
Solyc01g087060.4.1	Sche1039_01G003108.1
Solyc01g087070.4.1	Sche1039_01G003107.1
Solyc01g087080.4.1	Sche1039_01G000964.1
Solyc01g087095.2.1	Sche1039_01G000965.1
Solyc01g087120.3.1	Sche1039_01G000966.1
Solyc01g087130.4.1	Sche1039_01G000967.1
Solyc01g087140.4.1	Sche1039_01G000968.1
Solyc01g087150.3.1	Sche1039_01G000969.1
Solyc01g087170.3.1	Sche1039_01G003106.1
Solyc01g087180.4.1	Sche1039_01G003105.1
Solyc01g087190.4.1	Sche1039_01G003104.1
Solyc01g087200.3.1	Sche1039_01G003103.1
Solyc01g087210.3.1	Sche1039_01G003102.1
Solyc01g087230.3.1	Sche1039_01G000970.1
Solyc01g087240.3.1	Sche1039_01G000971.1
Solyc01g087250.3.1	Sche1039_01G003101.1
Solyc01g087260.4.1	Sche1039_01G003100.1
Solyc01g087270.3.1	Sche1039_01G003099.1
Solyc01g087280.2.1	Sche1039_01G000972.1
Solyc01g087290.3.1	Sche1039_01G003098.1
Solyc01g087300.3.1	Sche1039_01G003097.1
Solyc01g087320.3.1	Sche1039_01G003096.1
Solyc01g087330.4.1	Sche1039_01G003093.1
Solyc01g087340.3.1	Sche1039_01G003095.1
Solyc01g087360.3.1	Sche1039_01G003090.1
Solyc01g087370.2.1	Sche1039_01G003094.1
Solyc01g087390.2.1	Sche1039_01G003089.1
Solyc01g087410.4.1	Sche1039_01G003085.1
Solyc01g087420.4.1	Sche1039_01G003084.1
Solyc01g087430.3.1	Sche1039_01G003083.1
Solyc01g087450.3.1	Sche1039_01G000973.1
Solyc01g087460.3.1	Sche1039_01G000974.1
Solyc01g087470.3.1	Sche1039_01G000975.1
Solyc01g087490.4.1	Sche1039_01G000977.1
Solyc01g087500.3.1	Sche1039_01G003082.1
Solyc01g087510.3.1	Sche1039_01G003081.1
Solyc01g087520.3.1	Sche1039_01G000978.1
Solyc01g087530.3.1	Sche1039_01G000979.1
Solyc01g087540.4.1	Sche1039_01G000980.1
Solyc01g087550.3.1	Sche1039_01G003080.1
Solyc01g087560.3.1	Sche1039_01G000981.1
Solyc01g087570.2.1	Sche1039_01G003079.1
Solyc01g087580.3.1	Sche1039_01G003078.1
Solyc01g087590.3.1	Sche1039_01G000982.1
Solyc01g087600.3.1	Sche1039_01G000983.1
Solyc01g087610.3.1	Sche1039_01G003077.1
Solyc01g087620.3.1	Sche1039_01G000984.1
Solyc01g087640.3.1	Sche1039_01G003075.1
Solyc01g087650.4.1	Sche1039_01G000985.1
Solyc01g087660.2.1	Sche1039_01G000986.1
Solyc01g087670.3.1	Sche1039_01G003074.1
Solyc01g087680.4.1	Sche1039_01G000987.1
Solyc01g087690.3.1	Sche1039_01G003073.1
Solyc01g087710.2.1	Sche1039_01G000989.1
Solyc01g087720.4.1	Sche1039_01G000990.1
Solyc01g087730.4.1	Sche1039_01G000991.1
Solyc01g087740.1.1	Sche1039_01G000992.1
Solyc01g087750.4.1	Sche1039_01G003072.1
Solyc01g087780.2.1	Sche1039_01G000993.1
Solyc01g087790.2.1	Sche1039_01G000994.1
Solyc01g087800.2.1	Sche1039_01G000995.1
Solyc01g087810.2.1	Sche1039_01G000996.1
Solyc01g087820.2.1	Sche1039_01G000997.1
Solyc01g087840.3.1	Sche1039_01G001002.1
Solyc01g087850.2.1	Sche1039_01G001003.1
Solyc01g087860.2.1	Sche1039_01G001004.1
Solyc01g087870.4.1	Sche1039_01G003069.1
Solyc01g087880.3.1	Sche1039_01G001005.1
Solyc01g087890.3.1	Sche1039_01G001006.1
Solyc01g087900.3.1	Sche1039_01G003068.1
Solyc01g087910.4.1	Sche1039_01G003067.1
Solyc01g087920.2.1	Sche1039_01G003065.1
Solyc01g087940.3.1	Sche1039_01G003063.1
Solyc01g087950.3.1	Sche1039_01G003062.1
Solyc01g087960.3.1	Sche1039_01G003061.1
Solyc01g087970.3.1	Sche1039_01G003059.1
Solyc01g087990.3.1	Sche1039_01G003057.1
Solyc01g088000.4.1	Sche1039_01G003056.1
Solyc01g088010.1.1	Sche1039_01G001008.1
Solyc01g088020.3.1	Sche1039_01G001009.1
Solyc01g088030.4.1	Sche1039_01G001010.1
Solyc01g088050.3.1	Sche1039_01G001012.1
Solyc01g088060.3.1	Sche1039_01G003055.1
Solyc01g088080.3.1	Sche1039_01G001013.1
Solyc01g088100.4.1	Sche1039_01G001014.1
Solyc01g088105.1.1	Sche1039_01G001015.1
Solyc01g088140.3.1	Sche1039_01G003052.1
Solyc01g088150.3.1	Sche1039_01G003051.1
Solyc01g088160.4.1	Sche1039_01G003050.1
Solyc01g088170.4.1	Sche1039_01G001017.1
Solyc01g088240.4.1	Sche1039_01G001021.1
Solyc01g088250.4.1	Sche1039_01G001022.1
Solyc01g088300.3.1	Sche1039_01G003047.1
Solyc01g088310.3.1	Sche1039_01G001023.1
Solyc01g088340.2.1	Sche1039_01G003046.1
Solyc01g088350.4.1	Sche1039_01G001024.1
Solyc01g088360.4.1	Sche1039_01G003045.1
Solyc01g088370.3.1	Sche1039_01G001025.1
Solyc01g088380.3.1	Sche1039_01G003044.1
Solyc01g088390.3.1	Sche1039_01G003043.1
Solyc01g088400.4.1	Sche1039_01G001026.1
Solyc01g088430.4.1	Sche1039_01G001029.1
Solyc01g088440.2.1	Sche1039_01G003042.1
Solyc01g088470.3.1	Sche1039_01G001030.1
Solyc01g088480.3.1	Sche1039_01G003040.1
Solyc01g088490.3.1	Sche1039_01G003039.1
Solyc01g088500.3.1	Sche1039_01G003038.1
Solyc01g088530.2.1	Sche1039_01G001033.1
Solyc01g088540.1.1	Sche1039_01G001034.1
Solyc01g088550.3.1	Sche1039_01G003036.1
Solyc01g088560.3.1	Sche1039_01G003035.1
Solyc01g088570.3.1	Sche1039_01G001035.1
Solyc01g088575.1.1	Sche1039_01G001036.1
Solyc01g088590.5.1	Sche1039_01G003034.1
Solyc01g088600.4.1	Sche1039_01G001037.1
Solyc01g088610.4.1	Sche1039_01G003033.1
Solyc01g088620.3.1	Sche1039_01G001038.1
Solyc01g088630.3.1	Sche1039_01G003032.1
Solyc01g088635.1.1	Sche1039_01G001039.1
Solyc01g088640.4.1	Sche1039_01G003031.1
Solyc01g088650.4.1	Sche1039_01G003030.1
Solyc01g088660.3.1	Sche1039_01G001040.1
Solyc01g088670.3.1	Sche1039_01G001041.1
Solyc01g088700.4.1	Sche1039_01G003028.1
Solyc01g088710.3.1	Sche1039_01G003027.1
Solyc01g088720.3.1	Sche1039_01G001042.1
Solyc01g088730.3.1	Sche1039_01G003026.1
Solyc01g088750.3.1	Sche1039_01G003024.1
Solyc01g088760.4.1	Sche1039_01G001043.1
Solyc01g088770.3.1	Sche1039_01G003023.1
Solyc01g088780.3.1	Sche1039_01G001044.1
Solyc01g088790.2.1	Sche1039_01G001045.1
Solyc01g088800.4.1	Sche1039_01G001046.1
Solyc01g088810.4.1	Sche1039_01G001047.1
Solyc01g088820.2.1	Sche1039_01G001048.1
Solyc01g088830.2.1	Sche1039_01G001049.1
Solyc01g089850.4.1	Sche1039_01G003022.1
Solyc01g089857.1.1	Sche1039_01G003021.1
Solyc01g089870.3.1	Sche1039_01G003020.1
Solyc01g089880.3.1	Sche1039_01G003019.1
Solyc01g089890.3.1	Sche1039_01G003017.1
Solyc01g089900.4.1	Sche1039_01G003016.1
Solyc01g089910.4.1	Sche1039_01G003014.1
Solyc01g089920.3.1	Sche1039_01G001051.1
Solyc01g089950.3.1	Sche1039_01G001053.1
Solyc01g089960.3.1	Sche1039_01G003012.1
Solyc01g089980.4.1	Sche1039_01G003011.1
Solyc01g090000.1.1	Sche1039_01G003008.1
Solyc01g090010.2.1	Sche1039_01G003007.1
Solyc01g090020.3.1	Sche1039_01G003006.1
Solyc01g090030.2.1	Sche1039_01G001056.1
Solyc01g090070.2.1	Sche1039_01G003004.1
Solyc01g090080.3.1	Sche1039_01G003003.1
Solyc01g090090.3.1	Sche1039_01G003002.1
Solyc01g090100.3.1	Sche1039_01G003001.1
Solyc01g090110.2.1	Sche1039_01G002998.1
Solyc01g090120.3.1	Sche1039_01G002997.1
Solyc01g090130.3.1	Sche1039_01G002996.1
Solyc01g090140.3.1	Sche1039_01G001058.1
Solyc01g090180.4.1	Sche1039_01G002994.1
Solyc01g090190.3.1	Sche1039_01G002993.1
Solyc01g090200.4.1	Sche1039_01G001061.1
Solyc01g090210.4.1	Sche1039_01G001062.1
Solyc01g090230.3.1	Sche1039_01G002990.1
Solyc01g090240.3.1	Sche1039_01G001063.1
Solyc01g090260.5.1.1	Sche1039_01G001064.1
Solyc01g090270.4.1	Sche1039_01G002989.1
Solyc01g090280.4.1	Sche1039_01G002988.1
Solyc01g090290.4.1	Sche1039_01G001065.1
Solyc01g090300.2.1	Sche1039_01G001066.1
Solyc01g090310.3.1	Sche1039_01G001067.1
Solyc01g090340.3.1	Sche1039_01G002987.1
Solyc01g090345.1.1	Sche1039_01G001068.1
Solyc01g090350.3.1	Sche1039_01G002986.1
Solyc01g090360.3.1	Sche1039_01G002985.1
Solyc01g090370.3.1	Sche1039_01G002984.1
Solyc01g090380.3.1	Sche1039_01G001069.1
Solyc01g090390.1.1	Sche1039_01G001070.1
Solyc01g090420.4.1	Sche1039_01G002983.1
Solyc01g090430.3.1	Sche1039_01G001073.1
Solyc01g090440.2.1	Sche1039_01G002982.1
Solyc01g090450.3.1	Sche1039_01G001074.1
Solyc01g090460.3.1	Sche1039_01G002981.1
Solyc01g090470.3.1	Sche1039_01G001075.1
Solyc01g090480.4.1	Sche1039_01G002980.1
Solyc01g090490.1.1	Sche1039_01G001076.1
Solyc01g090500.4.1	Sche1039_01G001077.1
Solyc01g090510.2.1	Sche1039_01G001078.1
Solyc01g090530.3.1	Sche1039_01G001081.1
Solyc01g090540.1.1	Sche1039_01G002979.1
Solyc01g090550.3.1	Sche1039_01G001082.1
Solyc01g090560.4.1	Sche1039_01G001083.1
Solyc01g090590.3.1	Sche1039_01G002978.1
Solyc01g090600.4.1	Sche1039_01G002977.1
Solyc01g090610.3.1	Sche1039_01G001084.1
Solyc01g090630.4.1	Sche1039_01G001085.1
Solyc01g090660.3.1	Sche1039_01G001086.1
Solyc01g090670.3.1	Sche1039_01G001087.1
Solyc01g090680.3.1	Sche1039_01G002975.1
Solyc01g090690.4.1	Sche1039_01G001088.1
Solyc01g090710.3.1	Sche1039_01G001089.1
Solyc01g090720.3.1	Sche1039_01G001090.1
Solyc01g090730.3.1	Sche1039_01G001092.1
Solyc01g090740.3.1	Sche1039_01G002973.1
Solyc01g090750.3.1	Sche1039_01G001093.1
Solyc01g090760.4.1	Sche1039_01G001094.1
Solyc01g090770.4.1	Sche1039_01G002972.1
Solyc01g090780.3.1	Sche1039_01G001095.1
Solyc01g090790.4.1	Sche1039_01G002971.1
Solyc01g090800.3.1	Sche1039_01G001096.1
Solyc01g090810.4.1	Sche1039_01G001097.1
Solyc01g090820.2.1	Sche1039_01G001098.1
Solyc01g090830.2.1	Sche1039_01G001099.1
Solyc01g090840.3.1	Sche1039_01G001100.1
Solyc01g090850.3.1	Sche1039_01G001101.1
Solyc01g090860.3.1	Sche1039_01G001102.1
Solyc01g090870.1.1	Sche1039_01G001103.1
Solyc01g090890.3.1	Sche1039_01G001104.1
Solyc01g090900.3.1	Sche1039_01G001105.1
Solyc01g090910.3.1	Sche1039_01G001106.1
Solyc01g090920.3.1	Sche1039_01G002967.1
Solyc01g090940.3.1	Sche1039_01G001107.1
Solyc01g090950.4.1	Sche1039_01G002966.1
Solyc01g090960.2.1	Sche1039_01G001108.1
Solyc01g090965.1.1	Sche1039_01G002965.1
Solyc01g090980.1.1	Sche1039_01G001109.1
Solyc01g090990.3.1	Sche1039_01G002963.1
Solyc01g091000.4.1	Sche1039_01G002962.1
Solyc01g091010.3.1	Sche1039_01G002961.1
Solyc01g091020.3.1	Sche1039_01G002960.1
Solyc01g091030.3.1	Sche1039_01G001111.1
Solyc01g091040.3.1	Sche1039_01G001112.1
Solyc01g091050.4.1	Sche1039_01G002958.1
Solyc01g091060.2.1	Sche1039_01G001113.1
Solyc01g091070.3.1	Sche1039_01G001114.1
Solyc01g091080.3.1	Sche1039_01G002957.1
Solyc01g091100.2.1	Sche1039_01G002956.1
Solyc01g091110.3.1	Sche1039_01G002955.1
Solyc01g091120.3.1	Sche1039_01G002954.1
Solyc01g091130.4.1	Sche1039_01G002953.1
Solyc01g091160.4.1	Sche1039_01G001115.1
Solyc01g091170.3.1	Sche1039_01G001116.1
Solyc01g091180.4.1	Sche1039_01G002949.1
Solyc01g091190.3.1	Sche1039_01G001117.1
Solyc01g091200.4.1	Sche1039_01G001118.1
Solyc01g091210.3.1	Sche1039_01G002948.1
Solyc01g091230.3.1	Sche1039_01G001119.1
Solyc01g091240.4.1	Sche1039_01G002946.1
Solyc01g091250.3.1	Sche1039_01G002945.1
Solyc01g091260.3.1	Sche1039_01G002944.1
Solyc01g091270.3.1	Sche1039_01G002943.1
Solyc01g091280.3.1	Sche1039_01G002942.1
Solyc01g091300.3.1	Sche1039_01G001120.1
Solyc01g091310.3.1	Sche1039_01G001121.1
Solyc01g091320.3.1	Sche1039_01G002941.1
Solyc01g091340.3.1	Sche1039_01G001122.1
Solyc01g091350.4.1	Sche1039_01G002939.1
Solyc01g091360.4.1	Sche1039_01G001123.1
Solyc01g091370.4.1	Sche1039_01G002938.1
Solyc01g091380.4.1	Sche1039_01G002937.1
Solyc01g091390.2.1	Sche1039_01G002936.1
Solyc01g091400.3.1	Sche1039_01G002935.1
Solyc01g091410.3.1	Sche1039_01G002934.1
Solyc01g091420.2.1	Sche1039_01G001125.1
Solyc01g091450.3.1	Sche1039_01G002931.1
Solyc01g091460.3.1	Sche1039_01G001126.1
Solyc01g091470.3.1	Sche1039_01G001128.1
Solyc01g091480.4.1	Sche1039_01G002930.1
Solyc01g091500.3.1	Sche1039_01G002929.1
Solyc01g091510.4.1	Sche1039_01G002928.1
Solyc01g091520.3.1	Sche1039_01G001129.1
Solyc01g091530.4.1	Sche1039_01G002927.1
Solyc01g091540.3.1	Sche1039_01G001130.1
Solyc01g091550.3.1	Sche1039_01G001131.1
Solyc01g091560.2.1	Sche1039_01G001132.1
Solyc01g091570.3.1	Sche1039_01G001133.1
Solyc01g091580.3.1	Sche1039_01G002926.1
Solyc01g091590.3.1	Sche1039_01G001134.1
Solyc01g091600.4.1	Sche1039_01G002925.1
Solyc01g091610.1.1	Sche1039_01G001135.1
Solyc01g091620.3.1	Sche1039_01G002924.1
Solyc01g091630.3.1	Sche1039_01G002923.1
Solyc01g091640.3.1	Sche1039_01G002922.1
Solyc01g091650.3.1	Sche1039_01G002921.1
Solyc01g091660.3.1	Sche1039_01G002920.1
Solyc01g091670.3.1	Sche1039_01G001136.1
Solyc01g091690.3.1	Sche1039_01G002919.1
Solyc01g091700.4.1	Sche1039_01G001137.1
Solyc01g091710.4.1	Sche1039_01G001139.1
Solyc01g091720.3.1	Sche1039_01G001141.1
Solyc01g091730.3.1	Sche1039_01G002918.1
Solyc01g091740.4.1	Sche1039_01G002916.1
Solyc01g091750.3.1	Sche1039_01G002915.1
Solyc01g091760.3.1	Sche1039_01G002914.1
Solyc01g091770.4.1	Sche1039_01G001142.1
Solyc01g091780.4.1	Sche1039_01G001143.1
Solyc01g091790.2.1	Sche1039_01G001144.1
Solyc01g091800.3.1	Sche1039_01G002913.1
Solyc01g091810.1.1	Sche1039_01G002912.1
Solyc01g091820.3.1	Sche1039_01G002911.1
Solyc01g091830.3.1	Sche1039_01G001145.1
Solyc01g091840.4.1	Sche1039_01G001146.1
Solyc01g091850.3.1	Sche1039_01G001147.1
Solyc01g091860.4.1	Sche1039_01G002910.1
Solyc01g091880.3.1	Sche1039_01G001149.1
Solyc01g091890.3.1	Sche1039_01G002909.1
Solyc01g091900.3.1	Sche1039_01G001150.1
Solyc01g091910.4.1	Sche1039_01G002908.1
Solyc01g091920.2.1	Sche1039_01G002907.1
Solyc01g091930.3.1	Sche1039_01G002906.1
Solyc01g091940.3.1	Sche1039_01G001152.1
Solyc01g091950.4.1	Sche1039_01G001153.1
Solyc01g092950.3.1	Sche1039_01G001154.1
Solyc01g093960.3.1	Sche1039_01G002905.1
Solyc01g093970.4.1	Sche1039_01G001157.1
Solyc01g093980.3.1	Sche1039_01G001158.1
Solyc01g093990.3.1	Sche1039_01G002904.1
Solyc01g094010.3.1	Sche1039_01G002902.1
Solyc01g094020.3.1	Sche1039_01G002901.1
Solyc01g094040.3.1	Sche1039_01G002899.1
Solyc01g094060.4.1	Sche1039_01G001159.1
Solyc01g094070.3.1	Sche1039_01G001160.1
Solyc01g094080.4.1	Sche1039_01G002898.1
Solyc01g094090.4.1	Sche1039_01G001161.1
Solyc01g094100.2.1	Sche1039_01G002897.1
Solyc01g094110.3.1	Sche1039_01G002896.1
Solyc01g094120.3.1	Sche1039_01G002895.1
Solyc01g094130.2.1	Sche1039_01G002894.1
Solyc01g094140.3.1	Sche1039_01G002893.1
Solyc01g094150.3.1	Sche1039_01G001162.1
Solyc01g094170.3.1	Sche1039_01G002892.1
Solyc01g094180.4.1	Sche1039_01G001163.1
Solyc01g094190.3.1	Sche1039_01G001164.1
Solyc01g094200.4.1	Sche1039_01G001165.1
Solyc01g094210.2.1	Sche1039_01G001166.1
Solyc01g094220.3.1	Sche1039_01G001167.1
Solyc01g094240.3.1	Sche1039_01G001168.1
Solyc01g094270.3.1	Sche1039_01G001171.1
Solyc01g094280.3.1	Sche1039_01G002891.1
Solyc01g094290.3.1	Sche1039_01G002890.1
Solyc01g094300.1.1	Sche1039_01G002888.1
Solyc01g094310.1.1	Sche1039_01G002887.1
Solyc01g094320.3.1	Sche1039_01G002885.1
Solyc01g094330.3.1	Sche1039_01G002884.1
Solyc01g094340.3.1	Sche1039_01G001172.1
Solyc01g094350.4.1	Sche1039_01G001173.1
Solyc01g094360.3.1	Sche1039_01G001174.1
Solyc01g094370.3.1	Sche1039_01G002883.1
Solyc01g094380.2.1	Sche1039_01G001175.1
Solyc01g094390.2.1	Sche1039_01G001176.1
Solyc01g094400.3.1	Sche1039_01G002882.1
Solyc01g094410.3.1	Sche1039_01G001177.1
Solyc01g094420.3.1	Sche1039_01G001178.1
Solyc01g094430.1.1	Sche1039_01G001179.1
Solyc01g094460.3.1	Sche1039_01G002881.1
Solyc01g094480.4.1	Sche1039_01G001183.1
Solyc01g094500.3.1	Sche1039_01G002879.1
Solyc01g094510.2.1	Sche1039_01G001185.1
Solyc01g094520.3.1	Sche1039_01G002878.1
Solyc01g094530.4.1	Sche1039_01G002877.1
Solyc01g094540.4.1	Sche1039_01G002876.1
Solyc01g094550.3.1	Sche1039_01G001186.1
Solyc01g094560.4.1	Sche1039_01G002875.1
Solyc01g094570.3.1	Sche1039_01G001187.1
Solyc01g094580.3.1	Sche1039_01G002873.1
Solyc01g094590.4.1	Sche1039_01G002872.1
Solyc01g094600.2.1	Sche1039_01G001188.1
Solyc01g094610.4.1	Sche1039_01G001189.1
Solyc01g094620.3.1	Sche1039_01G002871.1
Solyc01g094630.3.1	Sche1039_01G001190.1
Solyc01g094640.4.1	Sche1039_01G002870.1
Solyc01g094650.4.1	Sche1039_01G002869.1
Solyc01g094660.3.1	Sche1039_01G001191.1
Solyc01g094670.4.1	Sche1039_01G002868.1
Solyc01g094680.4.1	Sche1039_01G001192.1
Solyc01g094690.4.1	Sche1039_01G001193.1
Solyc01g094700.4.1	Sche1039_01G001194.1
Solyc01g094720.3.1	Sche1039_01G001195.1
Solyc01g094750.4.1	Sche1039_01G002867.1
Solyc01g094760.3.1	Sche1039_01G002866.1
Solyc01g094770.4.1	Sche1039_01G002865.1
Solyc01g094780.4.1	Sche1039_01G002864.1
Solyc01g094800.4.1	Sche1039_01G001197.1
Solyc01g094810.3.1	Sche1039_01G002863.1
Solyc01g094820.3.1	Sche1039_01G002862.1
Solyc01g094830.4.1	Sche1039_01G002860.1
Solyc01g094840.3.1	Sche1039_01G002859.1
Solyc01g094850.3.1	Sche1039_01G001198.1
Solyc01g094860.4.1	Sche1039_01G002858.1
Solyc01g094870.3.1	Sche1039_01G001199.1
Solyc01g094880.3.1	Sche1039_01G001200.1
Solyc01g094890.4.1	Sche1039_01G002857.1
Solyc01g094900.1.1	Sche1039_01G001201.1
Solyc01g094910.3.1	Sche1039_01G002856.1
Solyc01g094920.3.1	Sche1039_01G002855.1
Solyc01g094930.3.1	Sche1039_01G001202.1
Solyc01g094940.4.1	Sche1039_01G001203.1
Solyc01g094950.3.1	Sche1039_01G001204.1
Solyc01g094960.3.1	Sche1039_01G001205.1
Solyc01g094970.4.1	Sche1039_01G002854.1
Solyc01g094990.2.1	Sche1039_01G001206.1
Solyc01g095000.3.1	Sche1039_01G002853.1
Solyc01g095010.4.1	Sche1039_01G002852.1
Solyc01g095020.3.1	Sche1039_01G001207.1
Solyc01g095030.3.1	Sche1039_01G002851.1
Solyc01g095040.3.1	Sche1039_01G002850.1
Solyc01g095050.3.1	Sche1039_01G002849.1
Solyc01g095070.4.1	Sche1039_01G001209.1
Solyc01g095080.3.1	Sche1039_01G002847.1
Solyc01g095090.3.1	Sche1039_01G002846.1
Solyc01g095100.4.1	Sche1039_01G001210.1
Solyc01g095110.4.1	Sche1039_01G002845.1
Solyc01g095120.3.1	Sche1039_01G001211.1
Solyc01g095130.4.1	Sche1039_01G002844.1
Solyc01g095140.4.1	Sche1039_01G001212.1
Solyc01g095150.3.1	Sche1039_01G001213.1
Solyc01g095160.3.1	Sche1039_01G001214.1
Solyc01g095180.2.1	Sche1039_01G001216.1
Solyc01g095190.2.1	Sche1039_01G001217.1
Solyc01g095200.3.1	Sche1039_01G001218.1
Solyc01g095210.3.1	Sche1039_01G002843.1
Solyc01g095230.4.1	Sche1039_01G002842.1
Solyc01g095240.3.1	Sche1039_01G002841.1
Solyc01g095250.1.1	Sche1039_01G001219.1
Solyc01g095260.1.1	Sche1039_01G001220.1
Solyc01g095270.3.1	Sche1039_01G001221.1
Solyc01g095280.4.1	Sche1039_01G001222.1
Solyc01g095290.4.1	Sche1039_01G001223.1
Solyc01g095300.3.1	Sche1039_01G001224.1
Solyc01g095310.1.1	Sche1039_01G001225.1
Solyc01g095320.4.1	Sche1039_01G001226.1
Solyc01g095350.2.1	Sche1039_01G002840.1
Solyc01g095360.2.1	Sche1039_01G001227.1
Solyc01g095370.3.1	Sche1039_01G001228.1
Solyc01g095390.3.1	Sche1039_01G001229.1
Solyc01g095400.4.1	Sche1039_01G001230.1
Solyc01g095410.3.1	Sche1039_01G001231.1
Solyc01g095420.3.1	Sche1039_01G002839.1
Solyc01g095430.3.1	Sche1039_01G002838.1
Solyc01g095440.2.1	Sche1039_01G001232.1
Solyc01g095450.4.1	Sche1039_01G002837.1
Solyc01g095460.3.1	Sche1039_01G001233.1
Solyc01g095470.3.1	Sche1039_01G001234.1
Solyc01g095480.4.1	Sche1039_01G002836.1
Solyc01g095500.3.1	Sche1039_01G001237.1
Solyc01g095510.3.1	Sche1039_01G001238.1
Solyc01g095515.1.1	Sche1039_01G002835.1
Solyc01g095530.2.1	Sche1039_01G002834.1
Solyc01g095540.3.1	Sche1039_01G002833.1
Solyc01g095550.2.1	Sche1039_01G001239.1
Solyc01g095570.3.1	Sche1039_01G002832.1
Solyc01g095580.3.1	Sche1039_01G001241.1
Solyc01g095590.3.1	Sche1039_01G001243.1
Solyc01g095610.4.1	Sche1039_01G001247.1
Solyc01g095620.3.1	Sche1039_01G002831.1
Solyc01g095630.3.1	Sche1039_01G002830.1
Solyc01g095640.2.1	Sche1039_01G002829.1
Solyc01g095650.4.1	Sche1039_01G002828.1
Solyc01g095670.4.1	Sche1039_01G002827.1
Solyc01g095680.2.1	Sche1039_01G001248.1
Solyc01g095690.2.1	Sche1039_01G001249.1
Solyc01g095700.3.1	Sche1039_01G002826.1
Solyc01g095710.3.1	Sche1039_01G001250.1
Solyc01g095720.3.1	Sche1039_01G001251.1
Solyc01g095730.4.1	Sche1039_01G001252.1
Solyc01g095740.4.1	Sche1039_01G002825.1
Solyc01g095750.2.1	Sche1039_01G002824.1
Solyc01g095760.3.1	Sche1039_01G001253.1
Solyc01g095770.3.1	Sche1039_01G002823.1
Solyc01g095780.2.1	Sche1039_01G002822.1
Solyc01g095790.4.1	Sche1039_01G001254.1
Solyc01g095800.3.1	Sche1039_01G001255.1
Solyc01g095810.3.1	Sche1039_01G002821.1
Solyc01g095820.2.1	Sche1039_01G002820.1
Solyc01g095830.3.1	Sche1039_01G002819.1
Solyc01g095840.2.1	Sche1039_01G002818.1
Solyc01g095850.1.1	Sche1039_01G002817.1
Solyc01g095860.3.1	Sche1039_01G002816.1
Solyc01g095870.3.1	Sche1039_01G002815.1
Solyc01g095890.4.1	Sche1039_01G002814.1
Solyc01g095900.4.1	Sche1039_01G001258.1
Solyc01g095920.4.1	Sche1039_01G002811.1
Solyc01g095930.4.1	Sche1039_01G001259.1
Solyc01g095960.4.1	Sche1039_01G001262.1
Solyc01g095970.3.1	Sche1039_01G002810.1
Solyc01g095980.3.1	Sche1039_01G001263.1
Solyc01g095990.3.1	Sche1039_01G001264.1
Solyc01g096000.2.1	Sche1039_01G001265.1
Solyc01g096010.4.1	Sche1039_01G002809.1
Solyc01g096020.4.1	Sche1039_01G002808.1
Solyc01g096030.4.1	Sche1039_01G002807.1
Solyc01g096040.4.1	Sche1039_01G002806.1
Solyc01g096050.4.1	Sche1039_01G002805.1
Solyc01g096060.4.1	Sche1039_01G001266.1
Solyc01g096070.3.1	Sche1039_01G001267.1
Solyc01g096080.3.1	Sche1039_01G001268.1
Solyc01g096090.4.1	Sche1039_01G002804.1
Solyc01g096100.2.1	Sche1039_01G002803.1
Solyc01g096110.3.1	Sche1039_01G002802.1
Solyc01g096120.3.1	Sche1039_01G001269.1
Solyc01g096130.3.1	Sche1039_01G002801.1
Solyc01g096140.3.1	Sche1039_01G001270.1
Solyc01g096150.4.1	Sche1039_01G002800.1
Solyc01g096160.4.1	Sche1039_01G002798.1
Solyc01g096170.4.1	Sche1039_01G001271.1
Solyc01g096180.4.1	Sche1039_01G002796.1
Solyc01g096190.3.1	Sche1039_01G001273.1
Solyc01g096200.4.1	Sche1039_01G002794.1
Solyc01g096210.4.1	Sche1039_01G002793.1
Solyc01g096220.3.1	Sche1039_01G001274.1
Solyc01g096230.4.1	Sche1039_01G002792.1
Solyc01g096240.4.1	Sche1039_01G001275.1
Solyc01g096250.2.1	Sche1039_01G001276.1
Solyc01g096260.4.1	Sche1039_01G001277.1
Solyc01g096270.3.1	Sche1039_01G001278.1
Solyc01g096280.2.1	Sche1039_01G002791.1
Solyc01g096300.4.1	Sche1039_01G002790.1
Solyc01g096320.3.1	Sche1039_01G002789.1
Solyc01g096340.3.1	Sche1039_01G001280.1
Solyc01g096350.3.1	Sche1039_01G002788.1
Solyc01g096360.3.1	Sche1039_01G001281.1
Solyc01g096370.4.1	Sche1039_01G001282.1
Solyc01g096380.1.1	Sche1039_01G002787.1
Solyc01g096390.4.1	Sche1039_01G001283.1
Solyc01g096400.4.1	Sche1039_01G001284.1
Solyc01g096410.4.1	Sche1039_01G002786.1
Solyc01g096420.3.1	Sche1039_01G001285.1
Solyc01g096430.4.1	Sche1039_01G002785.1
Solyc01g096440.4.1	Sche1039_01G002784.1
Solyc01g096450.4.1	Sche1039_01G001286.1
Solyc01g096460.2.1	Sche1039_01G001287.1
Solyc01g096470.3.1	Sche1039_01G001288.1
Solyc01g096480.2.1	Sche1039_01G001289.1
Solyc01g096490.3.1	Sche1039_01G002783.1
Solyc01g096500.3.1	Sche1039_01G002782.1
Solyc01g096510.2.1	Sche1039_01G002781.1
Solyc01g096520.3.1	Sche1039_01G001290.1
Solyc01g096530.3.1	Sche1039_01G001291.1
Solyc01g096550.3.1	Sche1039_01G001292.1
Solyc01g096560.3.1	Sche1039_01G001293.1
Solyc01g096570.3.1	Sche1039_01G001294.1
Solyc01g096580.3.1	Sche1039_01G002779.1
Solyc01g096590.3.1	Sche1039_01G002778.1
Solyc01g096600.4.1	Sche1039_01G002777.1
Solyc01g096610.4.1	Sche1039_01G001295.1
Solyc01g096650.3.1	Sche1039_01G002776.1
Solyc01g096660.3.1	Sche1039_01G001297.1
Solyc01g096670.4.1	Sche1039_01G001298.1
Solyc01g096680.4.1	Sche1039_01G002775.1
Solyc01g096690.3.1	Sche1039_01G002774.1
Solyc01g096700.4.1	Sche1039_01G002773.1
Solyc01g096710.4.1	Sche1039_01G002772.1
Solyc01g096720.4.1	Sche1039_01G002771.1
Solyc01g096730.2.1	Sche1039_01G002770.1
Solyc01g096740.4.1	Sche1039_01G002769.1
Solyc01g096750.1.1	Sche1039_01G001299.1
Solyc01g096760.3.1	Sche1039_01G002768.1
Solyc01g096780.4.1	Sche1039_01G001300.1
Solyc01g096790.4.1	Sche1039_01G002767.1
Solyc01g096800.3.1	Sche1039_01G001301.1
Solyc01g096810.3.1	Sche1039_01G002766.1
Solyc01g096820.4.1	Sche1039_01G001302.1
Solyc01g096840.3.1	Sche1039_01G002764.1
Solyc01g096850.4.1	Sche1039_01G002763.1
Solyc01g096860.3.1	Sche1039_01G002762.1
Solyc01g096870.4.1	Sche1039_01G001303.1
Solyc01g096900.3.1	Sche1039_01G001304.1
Solyc01g096910.3.1	Sche1039_01G002760.1
Solyc01g096920.3.1	Sche1039_01G001305.1
Solyc01g096930.3.1	Sche1039_01G001306.1
Solyc01g096940.4.1	Sche1039_01G002759.1
Solyc01g096950.4.1	Sche1039_01G001307.1
Solyc01g096960.3.1	Sche1039_01G002758.1
Solyc01g096980.2.1	Sche1039_01G002757.1
Solyc01g097000.3.1	Sche1039_01G001309.1
Solyc01g097010.3.1	Sche1039_01G001310.1
Solyc01g097020.4.1	Sche1039_01G002756.1
Solyc01g097030.3.1	Sche1039_01G002755.1
Solyc01g097040.4.1	Sche1039_01G001311.1
Solyc01g097070.4.1	Sche1039_01G001312.1
Solyc01g097080.1.1	Sche1039_01G002751.1
Solyc01g097100.1.1	Sche1039_01G002750.1
Solyc01g097110.2.1	Sche1039_01G002749.1
Solyc01g097120.3.1	Sche1039_01G001313.1
Solyc01g097130.4.1	Sche1039_01G001314.1
Solyc01g097140.4.1	Sche1039_01G001315.1
Solyc01g097160.3.1	Sche1039_01G001316.1
Solyc01g097170.3.1	Sche1039_01G001317.1
Solyc01g097180.2.1	Sche1039_01G001318.1
Solyc01g097190.4.1	Sche1039_01G001319.1
Solyc01g097200.1.1	Sche1039_01G001322.1
Solyc01g097220.3.1	Sche1039_01G001323.1
Solyc01g097230.4.1	Sche1039_01G002748.1
Solyc01g097240.3.1	Sche1039_01G002747.1
Solyc01g097250.4.1	Sche1039_01G002746.1
Solyc01g097280.2.1	Sche1039_01G002743.1
Solyc01g097290.4.1	Sche1039_01G001324.1
Solyc01g097300.4.1	Sche1039_01G001325.1
Solyc01g097320.3.1	Sche1039_01G002742.1
Solyc01g097330.3.1	Sche1039_01G001327.1
Solyc01g097340.3.1	Sche1039_01G001328.1
Solyc01g097350.4.1	Sche1039_01G002741.1
Solyc01g097360.4.1	Sche1039_01G001329.1
Solyc01g097370.1.1	Sche1039_01G002740.1
Solyc01g097380.2.1	Sche1039_01G001330.1
Solyc01g097390.4.1	Sche1039_01G001331.1
Solyc01g097400.1.1	Sche1039_01G002739.1
Solyc01g097430.4.1	Sche1039_01G002738.1
Solyc01g097440.3.1	Sche1039_01G001332.1
Solyc01g097450.3.1	Sche1039_01G001333.1
Solyc01g097470.4.1	Sche1039_01G002737.1
Solyc01g097490.1.1	Sche1039_01G001335.1
Solyc01g097500.4.1	Sche1039_01G002736.1
Solyc01g097510.4.1	Sche1039_01G002735.1
Solyc01g097520.4.1	Sche1039_01G001336.1
Solyc01g097540.4.1	Sche1039_01G002734.1
Solyc01g097550.4.1	Sche1039_01G001337.1
Solyc01g097570.2.1	Sche1039_01G001338.1
Solyc01g097600.2.1	Sche1039_01G002733.1
Solyc01g097610.3.1	Sche1039_01G001339.1
Solyc01g097620.2.1	Sche1039_01G001340.1
Solyc01g097630.3.1	Sche1039_01G001341.1
Solyc01g097640.3.1	Sche1039_01G001342.1
Solyc01g097650.3.1	Sche1039_01G001343.1
Solyc01g097660.2.1	Sche1039_01G002732.1
Solyc01g097670.4.1	Sche1039_01G001344.1
Solyc01g097680.2.1	Sche1039_01G001345.1
Solyc01g097690.2.1	Sche1039_01G001346.1
Solyc01g097700.1.1	Sche1039_01G001347.1
Solyc01g097710.1.1	Sche1039_01G001348.1
Solyc01g097720.1.1	Sche1039_01G001349.1
Solyc01g097730.4.1	Sche1039_01G001350.1
Solyc01g097740.3.1	Sche1039_01G001351.1
Solyc01g097760.3.1	Sche1039_01G001352.1
Solyc01g097770.4.1	Sche1039_01G002729.1
Solyc01g097790.3.1	Sche1039_01G002728.1
Solyc01g097800.3.1	Sche1039_01G001353.1
Solyc01g097810.3.1	Sche1039_01G002727.1
Solyc01g097820.4.1	Sche1039_01G001354.1
Solyc01g097830.2.1	Sche1039_01G002726.1
Solyc01g097840.3.1	Sche1039_01G001355.1
Solyc01g097850.1.1	Sche1039_01G001356.1
Solyc01g097860.4.1	Sche1039_01G002725.1
Solyc01g097870.3.1	Sche1039_01G001357.1
Solyc01g097880.4.1	Sche1039_01G001358.1
Solyc01g097890.2.1	Sche1039_01G002724.1
Solyc01g097910.2.1	Sche1039_01G001359.1
Solyc01g097950.3.1	Sche1039_01G001362.1
Solyc01g097960.3.1	Sche1039_01G002723.1
Solyc01g097970.4.1	Sche1039_01G001364.1
Solyc01g097980.3.1	Sche1039_01G001365.1
Solyc01g098000.3.1	Sche1039_01G001366.1
Solyc01g098010.4.1	Sche1039_01G002721.1
Solyc01g098030.4.1	Sche1039_01G001367.1
Solyc01g098040.3.1	Sche1039_01G002719.1
Solyc01g098050.1.1	Sche1039_01G002718.1
Solyc01g098060.1.1	Sche1039_01G002717.1
Solyc01g098070.1.1	Sche1039_01G002715.1
Solyc01g098080.3.1	Sche1039_01G002714.1
Solyc01g098090.3.1	Sche1039_01G001368.1
Solyc01g098100.2.1	Sche1039_01G001369.1
Solyc01g098110.4.1	Sche1039_01G001370.1
Solyc01g098140.4.1	Sche1039_01G001372.1
Solyc01g098150.3.1	Sche1039_01G002713.1
Solyc01g098160.3.1	Sche1039_01G002712.1
Solyc01g098170.3.1	Sche1039_01G001374.1
Solyc01g098180.3.1	Sche1039_01G002711.1
Solyc01g098190.3.1	Sche1039_01G001375.1
Solyc01g098200.3.1	Sche1039_01G002710.1
Solyc01g098210.3.1	Sche1039_01G002709.1
Solyc01g098220.2.1	Sche1039_01G002708.1
Solyc01g098230.3.1	Sche1039_01G001376.1
Solyc01g098240.3.1	Sche1039_01G001377.1
Solyc01g098250.4.1	Sche1039_01G001378.1
Solyc01g098270.1.1	Sche1039_01G001379.1
Solyc01g098280.4.1	Sche1039_01G001380.1
Solyc01g098310.3.1	Sche1039_01G001382.1
Solyc01g098320.4.1	Sche1039_01G001383.1
Solyc01g098330.1.1	Sche1039_01G001384.1
Solyc01g098340.3.1	Sche1039_01G001385.1
Solyc01g098350.3.1	Sche1039_01G002707.1
Solyc01g098370.1.1	Sche1039_01G002706.1
Solyc01g098380.4.1	Sche1039_01G002705.1
Solyc01g098390.3.1	Sche1039_01G001386.1
Solyc01g098400.3.1	Sche1039_01G002704.1
Solyc01g098410.4.1	Sche1039_01G001387.1
Solyc01g098430.3.1	Sche1039_01G002703.1
Solyc01g098440.3.1	Sche1039_01G002702.1
Solyc01g098450.4.1	Sche1039_01G001389.1
Solyc01g098460.4.1	Sche1039_01G001390.1
Solyc01g098480.3.1	Sche1039_01G002701.1
Solyc01g098490.3.1	Sche1039_01G001391.1
Solyc01g098500.3.1	Sche1039_01G001392.1
Solyc01g098520.3.1	Sche1039_02G002114.1
Solyc01g098530.3.1	Sche1039_01G002696.1
Solyc01g098550.3.1	Sche1039_01G001394.1
Solyc01g098570.2.1	Sche1039_01G001396.1
Solyc01g098580.3.1	Sche1039_01G001397.1
Solyc01g098590.3.1	Sche1039_01G001398.1
Solyc01g098600.3.1	Sche1039_01G001399.1
Solyc01g098610.4.1	Sche1039_01G002695.1
Solyc01g098630.3.1	Sche1039_01G002693.1
Solyc01g098640.3.1	Sche1039_01G001400.1
Solyc01g098650.2.1	Sche1039_01G002692.1
Solyc01g098670.3.1	Sche1039_01G002691.1
Solyc01g098680.2.1	Sche1039_01G001401.1
Solyc01g098690.2.1	Sche1039_01G001402.1
Solyc01g098700.4.1	Sche1039_01G001403.1
Solyc01g098710.3.1	Sche1039_01G002690.1
Solyc01g098720.3.1	Sche1039_01G001404.1
Solyc01g098740.4.1	Sche1039_01G002689.1
Solyc01g098750.3.1	Sche1039_01G001406.1
Solyc01g098760.4.1	Sche1039_01G001407.1
Solyc01g098770.1.1	Sche1039_01G002688.1
Solyc01g098780.3.1	Sche1039_01G002687.1
Solyc01g098790.2.1	Sche1039_01G001408.1
Solyc01g098800.4.1	Sche1039_01G002686.1
Solyc01g098810.4.1	Sche1039_01G001409.1
Solyc01g098820.3.1	Sche1039_01G001410.1
Solyc01g098830.3.1	Sche1039_01G001411.1
Solyc01g098840.3.1	Sche1039_01G001412.1
Solyc01g098850.3.1	Sche1039_01G002685.1
Solyc01g098860.3.1	Sche1039_01G001414.1
Solyc01g098870.3.1	Sche1039_01G001415.1
Solyc01g098880.3.1	Sche1039_01G001416.1
Solyc01g098890.1.1	Sche1039_01G002684.1
Solyc01g098900.3.1	Sche1039_01G002683.1
Solyc01g098910.3.1	Sche1039_01G002682.1
Solyc01g098920.4.1	Sche1039_01G001417.1
Solyc01g098930.3.1	Sche1039_01G002681.1
Solyc01g098940.3.1	Sche1039_01G002680.1
Solyc01g098960.3.1	Sche1039_01G001418.1
Solyc01g098970.3.1	Sche1039_01G001419.1
Solyc01g098990.4.1	Sche1039_01G001420.1
Solyc01g099000.1.1	Sche1039_01G002677.1
Solyc01g099020.3.1	Sche1039_01G002674.1
Solyc01g099030.4.1	Sche1039_01G002673.1
Solyc01g099050.3.1	Sche1039_01G002671.1
Solyc01g099060.3.1	Sche1039_01G002670.1
Solyc01g099080.4.1	Sche1039_01G002667.1
Solyc01g099090.3.1	Sche1039_01G002666.1
Solyc01g099100.4.1	Sche1039_01G001421.1
Solyc01g099110.4.1	Sche1039_01G002665.1
Solyc01g099120.4.1	Sche1039_01G001422.1
Solyc01g099130.3.1	Sche1039_01G001423.1
Solyc01g099140.4.1	Sche1039_01G002664.1
Solyc01g099160.4.1	Sche1039_01G001427.1
Solyc01g099170.4.1	Sche1039_01G001429.1
Solyc01g099190.4.1	Sche1039_01G002663.1
Solyc01g099200.3.1	Sche1039_01G001431.1
Solyc01g099210.3.1	Sche1039_01G001432.1
Solyc01g099220.3.1	Sche1039_01G001433.1
Solyc01g099240.4.1	Sche1039_01G001436.1
Solyc01g099250.3.1	Sche1039_01G002662.1
Solyc01g099260.3.1	Sche1039_01G001437.1
Solyc01g099270.2.1	Sche1039_01G002661.1
Solyc01g099280.3.1	Sche1039_01G002660.1
Solyc01g099290.3.1	Sche1039_01G002659.1
Solyc01g099300.3.1	Sche1039_01G002658.1
Solyc01g099310.4.1	Sche1039_01G001438.1
Solyc01g099320.4.1	Sche1039_01G002657.1
Solyc01g099340.3.1	Sche1039_01G001441.1
Solyc01g099350.3.1	Sche1039_01G001442.1
Solyc01g099370.3.1	Sche1039_01G001444.1
Solyc01g099380.4.1	Sche1039_01G002656.1
Solyc01g099400.4.1	Sche1039_01G001445.1
Solyc01g099410.3.1	Sche1039_01G002654.1
Solyc01g099440.4.1	Sche1039_02G001218.1
Solyc01g099460.3.1	Sche1039_01G001450.1
Solyc01g099500.1.1	Sche1039_01G001453.1
Solyc01g099520.3.1	Sche1039_01G002653.1
Solyc01g099530.3.1	Sche1039_01G002652.1
Solyc01g099560.3.1	Sche1039_01G002648.1
Solyc01g099570.4.1	Sche1039_01G001424.1
Solyc01g099580.3.1	Sche1039_01G002647.1
Solyc01g099590.4.1	Sche1039_01G002645.1
Solyc01g099600.4.1	Sche1039_01G002644.1
Solyc01g099620.3.1	Sche1039_01G002643.1
Solyc01g099630.4.1	Sche1039_01G002642.1
Solyc01g099650.3.1	Sche1039_01G001456.1
Solyc01g099660.4.1	Sche1039_01G001457.1
Solyc01g099670.3.1	Sche1039_01G002639.1
Solyc01g099680.3.1	Sche1039_01G001458.1
Solyc01g099690.3.1	Sche1039_01G001459.1
Solyc01g099700.3.1	Sche1039_01G001460.1
Solyc01g099710.4.1	Sche1039_01G001461.1
Solyc01g099720.2.1	Sche1039_01G001462.1
Solyc01g099730.3.1	Sche1039_01G001463.1
Solyc01g099740.4.1	Sche1039_01G001464.1
Solyc01g099750.2.1	Sche1039_01G001465.1
Solyc01g099790.3.1	Sche1039_01G001469.1
Solyc01g099810.3.1	Sche1039_01G002638.1
Solyc01g099820.3.1	Sche1039_01G001470.1
Solyc01g099830.3.1	Sche1039_01G001471.1
Solyc01g099840.3.1	Sche1039_01G001472.1
Solyc01g099850.3.1	Sche1039_01G001473.1
Solyc01g099860.3.1	Sche1039_01G002637.1
Solyc01g099870.3.1	Sche1039_01G002635.1
Solyc01g099880.4.1	Sche1039_01G002634.1
Solyc01g099890.3.1	Sche1039_01G001474.1
Solyc01g099900.4.1	Sche1039_01G001475.1
Solyc01g099910.4.1	Sche1039_01G002633.1
Solyc01g099920.4.1	Sche1039_01G002632.1
Solyc01g099930.3.1	Sche1039_01G002631.1
Solyc01g099940.3.1	Sche1039_01G002630.1
Solyc01g099950.1.1	Sche1039_01G002629.1
Solyc01g099960.4.1	Sche1039_01G002628.1
Solyc01g099970.4.1	Sche1039_01G002627.1
Solyc01g099980.4.1	Sche1039_01G002626.1
Solyc01g099990.3.1	Sche1039_01G002625.1
Solyc01g100000.3.1	Sche1039_01G002624.1
Solyc01g100010.3.1	Sche1039_01G002623.1
Solyc01g100020.4.1	Sche1039_01G001476.1
Solyc01g100030.5.1.1	Sche1039_01G001477.1
Solyc01g100040.3.1	Sche1039_01G002622.1
Solyc01g100050.3.1	Sche1039_01G001478.1
Solyc01g100060.4.1	Sche1039_01G001479.1
Solyc01g100070.3.1	Sche1039_01G002620.1
Solyc01g100080.3.1	Sche1039_01G001480.1
Solyc01g100090.1.1	Sche1039_01G001481.1
Solyc01g100100.4.1	Sche1039_01G002619.1
Solyc01g100110.4.1	Sche1039_01G002618.1
Solyc01g100120.4.1	Sche1039_01G002617.1
Solyc01g100130.3.1	Sche1039_01G001482.1
Solyc01g100170.3.1	Sche1039_01G001483.1
Solyc01g100180.4.1	Sche1039_01G002615.1
Solyc01g100190.4.1	Sche1039_01G001484.1
Solyc01g100200.3.1	Sche1039_01G002613.1
Solyc01g100210.3.1	Sche1039_01G002612.1
Solyc01g100220.3.1	Sche1039_01G002611.1
Solyc01g100230.3.1	Sche1039_01G002610.1
Solyc01g100240.3.1	Sche1039_01G002609.1
Solyc01g100250.3.1	Sche1039_01G001486.1
Solyc01g100260.4.1	Sche1039_01G001487.1
Solyc01g100270.4.1	Sche1039_01G001488.1
Solyc01g100280.4.1	Sche1039_01G001490.1
Solyc01g100290.4.1	Sche1039_01G001492.1
Solyc01g100310.2.1	Sche1039_01G001493.1
Solyc01g100320.3.1	Sche1039_01G002608.1
Solyc01g100330.3.1	Sche1039_01G001494.1
Solyc01g100340.4.1	Sche1039_01G001495.1
Solyc01g100350.3.1	Sche1039_01G002607.1
Solyc01g100360.4.1	Sche1039_01G002606.1
Solyc01g100370.3.1	Sche1039_01G001496.1
Solyc01g100380.4.1	Sche1039_01G002605.1
Solyc01g100390.3.1	Sche1039_01G002604.1
Solyc01g100400.3.1	Sche1039_01G002603.1
Solyc01g100410.3.1	Sche1039_01G001497.1
Solyc01g100420.3.1	Sche1039_01G001498.1
Solyc01g100430.3.1	Sche1039_01G002602.1
Solyc01g100440.3.1	Sche1039_01G002601.1
Solyc01g100450.1.1	Sche1039_01G001499.1
Solyc01g100460.3.1	Sche1039_01G001500.1
Solyc01g100480.3.1	Sche1039_01G001501.1
Solyc01g100490.4.1	Sche1039_01G001502.1
Solyc01g100500.3.1	Sche1039_01G002600.1
Solyc01g100510.4.1	Sche1039_01G002599.1
Solyc01g100520.3.1	Sche1039_01G002598.1
Solyc01g100530.3.1	Sche1039_01G002596.1
Solyc01g100540.4.1	Sche1039_01G002595.1
Solyc01g100570.4.1	Sche1039_01G002594.1
Solyc01g100580.3.1	Sche1039_01G001504.1
Solyc01g100590.3.1	Sche1039_01G002593.1
Solyc01g100600.4.1	Sche1039_01G002592.1
Solyc01g100610.3.1	Sche1039_01G002591.1
Solyc01g100620.3.1	Sche1039_01G001505.1
Solyc01g100630.3.1	Sche1039_01G001508.1
Solyc01g100640.4.1	Sche1039_01G001509.1
Solyc01g100650.3.1	Sche1039_01G001511.1
Solyc01g100660.4.1	Sche1039_01G001512.1
Solyc01g100670.1.1	Sche1039_01G001513.1
Solyc01g100680.1.1	Sche1039_01G001514.1
Solyc01g100690.3.1	Sche1039_01G001515.1
Solyc01g100720.3.1	Sche1039_01G002589.1
Solyc01g100730.3.1	Sche1039_01G001516.1
Solyc01g100740.4.1	Sche1039_01G001517.1
Solyc01g100750.2.1	Sche1039_01G001518.1
Solyc01g100760.2.1	Sche1039_01G001519.1
Solyc01g100770.2.1	Sche1039_01G001520.1
Solyc01g100780.3.1	Sche1039_01G002588.1
Solyc01g100790.1.1	Sche1039_01G001521.1
Solyc01g100800.2.1	Sche1039_01G002587.1
Solyc01g100810.3.1	Sche1039_01G002586.1
Solyc01g100820.3.1	Sche1039_01G002585.1
Solyc01g100830.2.1	Sche1039_01G001522.1
Solyc01g100840.3.1	Sche1039_01G002584.1
Solyc01g100850.3.1	Sche1039_01G001523.1
Solyc01g100880.4.1	Sche1039_01G002581.1
Solyc01g100890.4.1	Sche1039_01G001524.1
Solyc01g100900.4.1	Sche1039_01G001525.1
Solyc01g100910.3.1	Sche1039_01G001526.1
Solyc01g100920.3.1	Sche1039_01G001527.1
Solyc01g100930.3.1	Sche1039_01G001528.1
Solyc01g100940.2.1	Sche1039_01G002580.1
Solyc01g100960.3.1	Sche1039_01G002579.1
Solyc01g100970.3.1	Sche1039_01G001529.1
Solyc01g100990.3.1	Sche1039_01G002577.1
Solyc01g101000.3.1	Sche1039_01G002576.1
Solyc01g101010.4.1	Sche1039_01G002575.1
Solyc01g101020.4.1	Sche1039_01G001530.1
Solyc01g101030.4.1	Sche1039_01G002574.1
Solyc01g101040.3.1	Sche1039_01G001531.1
Solyc01g101050.3.1	Sche1039_01G001532.1
Solyc01g101060.4.1	Sche1039_01G001533.1
Solyc01g101070.3.1	Sche1039_01G002573.1
Solyc01g101090.3.1	Sche1039_01G001534.1
Solyc01g101100.4.1	Sche1039_01G002572.1
Solyc01g101110.3.1	Sche1039_01G001535.1
Solyc01g101120.4.1	Sche1039_01G001536.1
Solyc01g101130.3.1	Sche1039_01G002571.1
Solyc01g101140.4.1	Sche1039_01G001537.1
Solyc01g101150.3.1	Sche1039_01G001538.1
Solyc01g101160.2.1	Sche1039_01G001539.1
Solyc01g101170.4.1	Sche1039_01G002570.1
Solyc01g101180.4.1	Sche1039_01G001540.1
Solyc01g101190.3.1	Sche1039_01G001541.1
Solyc01g101195.1.1	Sche1039_01G001542.1
Solyc01g101210.4.1	Sche1039_01G001543.1
Solyc01g101225.1.1	Sche1039_01G002569.1
Solyc01g101240.4.1	Sche1039_01G001545.1
Solyc01g101250.3.1	Sche1039_01G002568.1
Solyc01g101260.2.1	Sche1039_01G001546.1
Solyc01g102260.3.1	Sche1039_01G002567.1
Solyc01g102290.3.1	Sche1039_01G002563.1
Solyc01g102300.3.1	Sche1039_01G001548.1
Solyc01g102330.3.1	Sche1039_01G002560.1
Solyc01g102340.3.1	Sche1039_01G001549.1
Solyc01g102350.3.1	Sche1039_01G002559.1
Solyc01g102360.3.1	Sche1039_01G002558.1
Solyc01g102370.4.1	Sche1039_01G001550.1
Solyc01g102380.5.1.1	Sche1039_01G001551.1
Solyc01g102390.4.1	Sche1039_01G001552.1
Solyc01g102400.3.1	Sche1039_01G001553.1
[truncated: 19,931 more rows]
