# Supplementary material for: Wild tomato genome assemblies reveal structural variants and repeat content act as recombination barriers
Source: Nat Commun. 2026 Jun 28;17:5590. doi: 10.1038/s41467-026-74784-5 (PMC13310191; doi:10.1038/s41467-026-74784-5)
Supplement: Supplementary file 4 — Supplementary Dataset 2 [file 41467_2026_74784_MOESM4_ESM.xlsx]

## Sheet: Supplementary Data 2
Supplementary Data 2: List of one-to-one orthologues between Solanum lycopersicum Heinz 1706 (ITAG4.0) and Solanum pennellii LA0716
ITAG4.0	LA0716
Solyc01g004002.1.1	Spen0716_04G010220.1
Solyc01g005000.3.1	Spen0716_01G014850.1
Solyc01g005010.4.1	Spen0716_01G014860.1
Solyc01g005020.3.1	Spen0716_01G014880.1
Solyc01g005040.3.1	Spen0716_01G014900.1
Solyc01g005050.4.1	Spen0716_01G014910.1
Solyc01g005060.3.1	Spen0716_01G014920.1
Solyc01g005070.3.1	Spen0716_01G014930.1
Solyc01g005080.3.1	Spen0716_01G014940.1
Solyc01g005090.3.1	Spen0716_01G014950.1
Solyc01g005100.4.1	Spen0716_01G016250.1
Solyc01g005110.3.1	Spen0716_01G016270.1
Solyc01g005120.3.1	Spen0716_01G016280.1
Solyc01g005130.2.1	Spen0716_01G016290.1
Solyc01g005140.3.1	Spen0716_01G016310.1
Solyc01g005150.3.1	Spen0716_01G016320.1
Solyc01g005160.4.1	Spen0716_01G016330.1
Solyc01g005180.1.1	Spen0716_01G016390.1
Solyc01g005210.4.1	Spen0716_01G016400.1
Solyc01g005220.3.1	Spen0716_01G016410.1
Solyc01g005240.4.1	Spen0716_01G016430.1
Solyc01g005250.4.1	Spen0716_01G016440.1
Solyc01g005253.1.1	Spen0716_01G016450.1
Solyc01g005300.4.1	Spen0716_01G018660.1
Solyc01g005310.3.1	Spen0716_01G018670.1
Solyc01g005320.2.1	Spen0716_01G018680.1
Solyc01g005330.3.1	Spen0716_01G018690.1
Solyc01g005340.3.1	Spen0716_01G018700.1
Solyc01g005360.4.1	Spen0716_01G018720.1
Solyc01g005370.3.1	Spen0716_01G018730.1
Solyc01g005380.3.1	Spen0716_01G018740.1
Solyc01g005390.3.1	Spen0716_01G023690.1
Solyc01g005400.3.1	Spen0716_01G023700.1
Solyc01g005410.4.1	Spen0716_01G023710.1
Solyc01g005430.3.1	Spen0716_01G023730.1
Solyc01g005440.4.1	Spen0716_01G023740.1
Solyc01g005450.3.1	Spen0716_01G023750.1
Solyc01g005470.3.1	Spen0716_01G023760.1
Solyc01g005480.3.1	Spen0716_01G023780.1
Solyc01g005490.3.1	Spen0716_01G023790.1
Solyc01g005500.3.1	Spen0716_01G023810.1
Solyc01g005510.3.1	Spen0716_01G023820.1
Solyc01g005520.4.1	Spen0716_01G023830.1
Solyc01g005530.3.1	Spen0716_01G023840.1
Solyc01g005540.4.1	Spen0716_01G023850.2
Solyc01g005550.3.1	Spen0716_01G023860.1
Solyc01g005560.3.1	Spen0716_01G025220.1
Solyc01g005570.4.1	Spen0716_01G025230.1
Solyc01g005580.2.1	Spen0716_01G025240.1
Solyc01g005590.2.1	Spen0716_01G025250.1
Solyc01g005600.4.1	Spen0716_01G025260.1
Solyc01g005610.4.1	Spen0716_01G025270.1
Solyc01g005630.3.1	Spen0716_01G025290.1
Solyc01g005640.4.1	Spen0716_01G025300.1
Solyc01g005650.3.1	Spen0716_01G025310.1
Solyc01g005660.3.1	Spen0716_01G025320.1
Solyc01g005670.3.1	Spen0716_01G025330.1
Solyc01g005680.4.1	Spen0716_01G025340.1
Solyc01g005690.3.1	Spen0716_01G025350.1
Solyc01g005700.3.1	Spen0716_01G025360.1
Solyc01g005720.3.1	Spen0716_01G050650.1
Solyc01g005730.3.1	Spen0716_01G025380.1
Solyc01g005760.3.1	Spen0716_01G026690.1
Solyc01g005780.1.1	Spen0716_01G025400.1
Solyc01g005790.1.1	Spen0716_01G025430.1
Solyc01g005800.3.1	Spen0716_01G025450.1
Solyc01g005810.3.1	Spen0716_01G025460.1
Solyc01g005820.4.1	Spen0716_01G025470.1
Solyc01g005830.4.1	Spen0716_01G026630.2
Solyc01g005840.3.1	Spen0716_01G026640.1
Solyc01g005850.2.1	Spen0716_01G026650.1
Solyc01g005870.3.1	Spen0716_01G025390.1
Solyc01g005880.1.1	Spen0716_01G026670.1
Solyc01g005910.3.1	Spen0716_01G026720.1
Solyc01g005920.3.1	Spen0716_01G026730.1
Solyc01g005930.3.1	Spen0716_01G026740.1
Solyc01g005940.4.1	Spen0716_01G026750.1
Solyc01g005950.4.1	Spen0716_01G026760.1
Solyc01g005960.3.1	Spen0716_01G026770.1
Solyc01g005970.3.1	Spen0716_01G026780.1
Solyc01g005980.4.1	Spen0716_01G026800.1
Solyc01g006000.3.1	Spen0716_01G026820.1
Solyc01g006010.3.1	Spen0716_01G026830.1
Solyc01g006020.4.1	Spen0716_01G026860.1
Solyc01g006040.3.1	Spen0716_01G026870.1
Solyc01g006050.2.1	Spen0716_01G026880.1
Solyc01g006080.2.1	Spen0716_01G026900.1
Solyc01g006090.3.1	Spen0716_01G026850.1
Solyc01g006100.4.1	Spen0716_01G026910.1
Solyc01g006110.3.1	Spen0716_01G026920.1
Solyc01g006120.4.1	Spen0716_01G026930.2
Solyc01g006130.4.1	Spen0716_01G026940.1
Solyc01g006140.4.1	Spen0716_01G026970.1
Solyc01g006150.3.1	Spen0716_01G026990.1
Solyc01g006170.4.1	Spen0716_01G027010.1
Solyc01g006180.4.1	Spen0716_01G027020.1
Solyc01g006190.3.1	Spen0716_01G027030.1
Solyc01g006210.4.1	Spen0716_01G027050.1
Solyc01g006220.3.1	Spen0716_01G027060.1
Solyc01g006230.3.1	Spen0716_01G027070.1
Solyc01g006240.3.1	Spen0716_01G027080.1
Solyc01g006250.2.1	Spen0716_01G027090.1
Solyc01g006260.4.1	Spen0716_01G027100.1
Solyc01g006280.3.1	Spen0716_01G027110.1
Solyc01g006290.4.1	Spen0716_01G027120.1
Solyc01g006300.3.1	Spen0716_01G027180.1
Solyc01g006310.3.1	Spen0716_01G027130.1
Solyc01g006320.4.1	Spen0716_01G027140.1
Solyc01g006330.4.1	Spen0716_01G027150.1
Solyc01g006340.3.1	Spen0716_01G027160.1
Solyc01g006350.4.1	Spen0716_01G027190.1
Solyc01g006370.3.1	Spen0716_01G027200.1
Solyc01g006380.2.1	Spen0716_01G027210.1
Solyc01g006430.3.1	Spen0716_01G027260.1
Solyc01g006440.2.1	Spen0716_01G027270.1
Solyc01g006450.4.1	Spen0716_01G027280.1
Solyc01g006460.3.1	Spen0716_01G027290.1
Solyc01g006480.3.1	Spen0716_01G027330.1
Solyc01g006490.4.1	Spen0716_01G027340.1
Solyc01g006500.4.1	Spen0716_01G027350.1
Solyc01g006510.3.1	Spen0716_01G027360.1
Solyc01g006520.3.1	Spen0716_01G027370.1
Solyc01g006555.1.1	Spen0716_01G027420.1
Solyc01g006580.4.1	Spen0716_01G027440.1
Solyc01g006585.1.1	Spen0716_01G027430.1
Solyc01g006610.2.1	Spen0716_01G027470.1
Solyc01g006630.3.1	Spen0716_01G027510.1
Solyc01g006650.2.1	Spen0716_01G027530.1
Solyc01g006660.3.1	Spen0716_01G027540.1
Solyc01g006670.2.1	Spen0716_01G027550.1
Solyc01g006680.4.1	Spen0716_01G027560.1
Solyc01g006690.4.1	Spen0716_01G027570.1
Solyc01g006700.3.1	Spen0716_01G027580.1
Solyc01g006710.4.1	Spen0716_01G027590.1
Solyc01g006720.4.1	Spen0716_01G027600.1
Solyc01g006730.4.1	Spen0716_01G027610.1
Solyc01g006740.4.1	Spen0716_01G027640.1
Solyc01g006760.3.1	Spen0716_01G039300.1
Solyc01g006770.2.1	Spen0716_01G039290.1
Solyc01g006790.3.1	Spen0716_01G039280.1
Solyc01g006800.4.1	Spen0716_01G039270.1
Solyc01g006810.4.1	Spen0716_01G039260.1
Solyc01g006830.3.1	Spen0716_01G039240.1
Solyc01g006840.3.1	Spen0716_01G039230.1
Solyc01g006850.1.1	Spen0716_01G039220.1
Solyc01g006860.3.1	Spen0716_01G039210.1
Solyc01g006870.4.1	Spen0716_01G039200.1
Solyc01g006880.4.1	Spen0716_01G039190.1
Solyc01g006890.3.1	Spen0716_01G039180.1
Solyc01g006900.3.1	Spen0716_01G039170.1
Solyc01g006910.4.1	Spen0716_01G039160.1
Solyc01g006930.3.1	Spen0716_01G039140.1
Solyc01g006940.4.1	Spen0716_01G039130.1
Solyc01g006950.3.1	Spen0716_01G039120.1
Solyc01g006960.3.1	Spen0716_01G039110.1
Solyc01g006970.4.1	Spen0716_01G039100.1
Solyc01g006980.4.1	Spen0716_01G039090.1
Solyc01g006990.4.1	Spen0716_01G039080.1
Solyc01g007000.4.1	Spen0716_01G039050.1
Solyc01g007010.2.1	Spen0716_01G039040.1
Solyc01g007020.4.1	Spen0716_01G039020.1
Solyc01g007050.3.1	Spen0716_01G039000.1
Solyc01g007060.3.1	Spen0716_01G038990.1
Solyc01g007070.3.1	Spen0716_01G038980.1
Solyc01g007080.3.1	Spen0716_01G038970.1
Solyc01g007090.1.1	Spen0716_01G038960.1
Solyc01g007100.3.1	Spen0716_01G038950.1
Solyc01g007110.3.1	Spen0716_01G038940.1
Solyc01g007120.3.1	Spen0716_01G038930.1
Solyc01g007130.3.1	Spen0716_01G038920.1
Solyc01g007140.3.1	Spen0716_01G038910.1
Solyc01g007150.3.1	Spen0716_01G038900.1
Solyc01g007160.4.1	Spen0716_01G038890.1
Solyc01g007170.4.1	Spen0716_01G038880.1
Solyc01g007180.3.1	Spen0716_01G038870.1
Solyc01g007190.3.1	Spen0716_01G038860.1
Solyc01g007220.4.1	Spen0716_01G038820.1
Solyc01g007230.4.1	Spen0716_01G038810.1
Solyc01g007240.3.1	Spen0716_01G038800.1
Solyc01g007260.3.1	Spen0716_01G038780.1
Solyc01g007263.1.1	Spen0716_01G038770.1
Solyc01g007267.1.1	Spen0716_01G038760.1
Solyc01g007740.4.1	Spen0716_01G038750.1
Solyc01g007750.3.1	Spen0716_01G038740.1
Solyc01g007760.3.1	Spen0716_01G038730.1
Solyc01g007770.2.1	Spen0716_01G038720.1
Solyc01g007780.4.1	Spen0716_01G038710.1
Solyc01g007790.4.1	Spen0716_01G038700.1
Solyc01g007800.3.1	Spen0716_01G038690.1
Solyc01g007810.1.1	Spen0716_01G038680.1
Solyc01g007840.3.1	Spen0716_01G038670.1
Solyc01g007850.2.1	Spen0716_01G038660.1
Solyc01g007860.3.1	Spen0716_01G038650.1
Solyc01g007880.4.1	Spen0716_01G038630.1
Solyc01g007890.3.1	Spen0716_01G038620.1
Solyc01g007900.4.1	Spen0716_01G038600.1
Solyc01g007910.3.1	Spen0716_01G038590.1
Solyc01g007920.2.1	Spen0716_01G038580.1
Solyc01g007930.4.1	Spen0716_01G038570.2
Solyc01g007940.4.1	Spen0716_01G038560.1
Solyc01g007950.4.1	Spen0716_01G038540.1
Solyc01g007960.3.1	Spen0716_01G038530.1
Solyc01g007990.4.1	Spen0716_01G038510.1
Solyc01g008000.3.1	Spen0716_01G038500.1
Solyc01g008010.3.1	Spen0716_01G038480.1
Solyc01g008020.4.1	Spen0716_01G038470.1
Solyc01g008040.1.1	Spen0716_01G038430.1
Solyc01g008050.4.1	Spen0716_01G038450.1
Solyc01g008060.3.1	Spen0716_01G038440.1
Solyc01g008070.3.1	Spen0716_01G038420.1
Solyc01g008100.3.1	Spen0716_01G038390.1
Solyc01g008110.4.1	Spen0716_01G038380.1
Solyc01g008120.4.1	Spen0716_01G038360.1
Solyc01g008130.4.1	Spen0716_01G038350.2
Solyc01g008140.4.1	Spen0716_01G038330.1
Solyc01g008160.4.1	Spen0716_01G038320.1
Solyc01g008170.3.1	Spen0716_01G038310.1
Solyc01g008180.3.1	Spen0716_01G036540.1
Solyc01g008220.3.1	Spen0716_01G036510.1
Solyc01g008230.4.1	Spen0716_01G036500.1
Solyc01g008240.4.1	Spen0716_01G036490.1
Solyc01g008250.3.1	Spen0716_01G036480.1
Solyc01g008260.4.1	Spen0716_01G036470.1
Solyc01g008270.3.1	Spen0716_01G036460.1
Solyc01g008280.4.1	Spen0716_01G036450.1
Solyc01g008290.3.1	Spen0716_01G036440.1
Solyc01g008310.4.1	Spen0716_01G036430.1
Solyc01g008320.3.1	Spen0716_01G036420.1
Solyc01g008330.4.1	Spen0716_01G036410.1
Solyc01g008340.3.1	Spen0716_01G036400.1
Solyc01g008360.3.1	Spen0716_01G036360.1
Solyc01g008370.3.1	Spen0716_01G036320.1
Solyc01g008390.3.1	Spen0716_01G036310.1
Solyc01g008420.3.1	Spen0716_01G036330.1
Solyc01g008440.3.1	Spen0716_01G036260.1
Solyc01g008450.1.1	Spen0716_01G036220.1
Solyc01g008460.3.1	Spen0716_01G036210.1
Solyc01g008477.1.1	Spen0716_03G099620.1
Solyc01g008479.1.1	Spen0716_06G003590.1
Solyc01g008480.4.1	Spen0716_01G036190.1
Solyc01g008490.4.1	Spen0716_01G036180.1
Solyc01g008510.3.1	Spen0716_01G036120.1
Solyc01g008520.3.1	Spen0716_01G036110.1
Solyc01g008530.3.1	Spen0716_01G036100.1
Solyc01g008540.4.1	Spen0716_01G036090.1
Solyc01g008550.4.1	Spen0716_01G036080.1
Solyc01g008560.3.1	Spen0716_01G036070.1
Solyc01g008600.4.1	Spen0716_01G036040.1
Solyc01g008610.4.1	Spen0716_01G036010.1
Solyc01g008620.4.1	Spen0716_01G036030.1
Solyc01g008640.4.1	Spen0716_01G036020.1
Solyc01g008650.3.1	Spen0716_01G036000.1
Solyc01g008660.4.1	Spen0716_01G035990.1
Solyc01g008670.4.1	Spen0716_01G035970.1
Solyc01g008680.4.1	Spen0716_01G035960.1
Solyc01g008690.3.1	Spen0716_01G035950.1
Solyc01g008700.4.1	Spen0716_01G035940.1
Solyc01g008710.5.1.1	Spen0716_01G035930.1
Solyc01g008720.2.1	Spen0716_01G035920.1
Solyc01g008730.3.1	Spen0716_01G035910.1
Solyc01g008740.2.1	Spen0716_01G035900.1
Solyc01g008760.4.1	Spen0716_01G035890.1
Solyc01g008770.3.1	Spen0716_01G035880.1
Solyc01g008780.3.1	Spen0716_01G035870.1
Solyc01g008790.4.1	Spen0716_01G035860.1
Solyc01g008800.3.1	Spen0716_01G035850.1
Solyc01g008810.3.1	Spen0716_01G035840.1
Solyc01g008820.3.1	Spen0716_01G035830.1
Solyc01g008830.2.1	Spen0716_01G035820.1
Solyc01g008840.3.1	Spen0716_01G035810.1
Solyc01g008850.3.1	Spen0716_01G035800.1
Solyc01g008860.1.1	Spen0716_01G035790.1
Solyc01g008870.1.1	Spen0716_01G035780.1
Solyc01g008890.4.1	Spen0716_01G035760.1
Solyc01g008900.4.1	Spen0716_01G035750.1
Solyc01g008910.2.1	Spen0716_01G035740.1
Solyc01g008920.4.1	Spen0716_01G035730.1
Solyc01g008930.4.1	Spen0716_01G035720.1
Solyc01g008950.4.1	Spen0716_01G035710.1
Solyc01g008960.3.1	Spen0716_01G035700.1
Solyc01g008970.4.1	Spen0716_01G035690.1
Solyc01g008980.3.1	Spen0716_01G035680.1
Solyc01g008990.4.1	Spen0716_01G035670.1
Solyc01g009000.3.1	Spen0716_01G035660.1
Solyc01g009010.3.1	Spen0716_01G035650.1
Solyc01g009020.4.1	Spen0716_01G035640.1
Solyc01g009030.4.1	Spen0716_01G035630.1
Solyc01g009040.4.1	Spen0716_01G035620.1
Solyc01g009050.3.1	Spen0716_01G035610.1
Solyc01g009060.3.1	Spen0716_01G035600.1
Solyc01g009070.3.1	Spen0716_01G035590.1
Solyc01g009080.4.1	Spen0716_01G035580.1
Solyc01g009090.3.1	Spen0716_01G035570.1
Solyc01g009120.3.1	Spen0716_01G035540.1
Solyc01g009160.2.1	Spen0716_01G035520.1
Solyc01g009170.4.1	Spen0716_01G035510.1
Solyc01g009180.4.1	Spen0716_01G035500.1
Solyc01g009190.3.1	Spen0716_01G035490.1
Solyc01g009220.3.1	Spen0716_01G035460.1
Solyc01g009230.4.1	Spen0716_01G035450.1
Solyc01g009240.4.1	Spen0716_01G035440.1
Solyc01g009245.1.1	Spen0716_01G035430.1
Solyc01g009250.3.1	Spen0716_01G035420.1
Solyc01g009260.1.1	Spen0716_01G035410.1
Solyc01g009270.1.1	Spen0716_01G035400.1
Solyc01g009280.4.1	Spen0716_01G035390.1
Solyc01g009290.4.1	Spen0716_01G035380.1
Solyc01g009300.3.1	Spen0716_01G035370.1
Solyc01g009310.3.1	Spen0716_01G047740.1
Solyc01g009320.2.1	Spen0716_01G047750.1
Solyc01g009340.4.1	Spen0716_01G047770.1
Solyc01g009350.2.1	Spen0716_01G047800.1
Solyc01g009360.1.1	Spen0716_01G047810.1
Solyc01g009370.2.1	Spen0716_01G047820.1
Solyc01g009380.3.1	Spen0716_01G047830.1
Solyc01g009390.4.1	Spen0716_01G047840.1
Solyc01g009400.3.1	Spen0716_01G047850.1
Solyc01g009410.3.1	Spen0716_01G047860.1
Solyc01g009420.4.1	Spen0716_01G047870.1
Solyc01g009430.3.1	Spen0716_01G047880.1
Solyc01g009440.3.1	Spen0716_01G047890.1
Solyc01g009443.1.1	Spen0716_01G047900.1
Solyc01g009470.2.1	Spen0716_01G047920.1
Solyc01g009500.4.1	Spen0716_01G047950.1
Solyc01g009510.2.1	Spen0716_01G047970.1
Solyc01g009520.4.1	Spen0716_01G047980.1
Solyc01g009560.2.1	Spen0716_01G048000.1
Solyc01g009580.2.1	Spen0716_01G048020.1
Solyc01g009590.3.1	Spen0716_01G048030.1
Solyc01g009600.4.1	Spen0716_01G048040.1
Solyc01g009610.3.1	Spen0716_01G048050.1
Solyc01g009640.3.1	Spen0716_01G048080.1
Solyc01g009650.1.1	Spen0716_01G048090.1
Solyc01g009660.3.1	Spen0716_01G048110.1
Solyc01g009670.4.1	Spen0716_01G048120.1
Solyc01g009700.3.1	Spen0716_01G061520.1
Solyc01g009720.2.1	Spen0716_01G048130.1
Solyc01g009735.1.1	Spen0716_01G048140.1
Solyc01g009750.3.1	Spen0716_01G048220.1
Solyc01g009760.3.1	Spen0716_01G048240.1
Solyc01g009770.3.1	Spen0716_01G048250.1
Solyc01g009780.3.1	Spen0716_01G048260.1
Solyc01g009795.1.1	Spen0716_09G048550.1
Solyc01g009820.4.1	Spen0716_01G048280.1
Solyc01g009840.3.1	Spen0716_09G019740.1
Solyc01g009850.4.1	Spen0716_01G048390.1
Solyc01g009860.3.1	Spen0716_01G048400.1
Solyc01g009870.3.1	Spen0716_01G048410.1
Solyc01g009880.2.1	Spen0716_01G048420.1
Solyc01g009890.1.1	Spen0716_01G048430.1
Solyc01g009900.3.1	Spen0716_01G048440.1
Solyc01g009920.3.1	Spen0716_01G048470.1
Solyc01g009930.3.1	Spen0716_01G048480.1
Solyc01g009940.1.1	Spen0716_01G048500.1
Solyc01g009960.4.1	Spen0716_01G048510.1
Solyc01g009970.3.1	Spen0716_01G048520.1
Solyc01g009990.3.1	Spen0716_01G048530.1
Solyc01g010000.3.1	Spen0716_01G048550.1
Solyc01g010020.3.1	Spen0716_01G048570.1
Solyc01g010030.3.1	Spen0716_01G048580.1
Solyc01g010050.3.1	Spen0716_01G048600.1
Solyc01g010065.1.1	Spen0716_10G021770.1
Solyc01g010080.3.1	Spen0716_01G048660.1
Solyc01g010130.4.1	Spen0716_01G048700.1
Solyc01g010140.1.1	Spen0716_01G048710.1
Solyc01g010180.3.1	Spen0716_01G048760.1
Solyc01g010220.3.1	Spen0716_01G048770.1
Solyc01g010240.3.1	Spen0716_01G048860.1
Solyc01g010250.4.1	Spen0716_01G048870.2
Solyc01g010260.3.1	Spen0716_01G048880.1
Solyc01g010270.3.1	Spen0716_01G048890.1
Solyc01g010280.3.1	Spen0716_01G048910.1
Solyc01g010290.4.1	Spen0716_01G048920.1
Solyc01g010310.4.1	Spen0716_01G048930.1
Solyc01g010350.4.1	Spen0716_01G048960.1
Solyc01g010360.3.1	Spen0716_01G048970.1
Solyc01g010370.3.1	Spen0716_01G048980.1
Solyc01g010410.3.1	Spen0716_01G049020.1
Solyc01g010430.4.1	Spen0716_01G049030.1
Solyc01g010440.4.1	Spen0716_01G049040.1
Solyc01g010460.4.1	Spen0716_01G049050.1
Solyc01g010480.3.1	Spen0716_01G049060.1
Solyc01g010490.4.1	Spen0716_01G049070.1
Solyc01g010500.3.1	Spen0716_01G049100.1
Solyc01g010510.4.1	Spen0716_01G049160.1
Solyc01g010520.3.1	Spen0716_01G049170.1
Solyc01g010530.1.1	Spen0716_01G049180.1
Solyc01g010570.4.1	Spen0716_01G049210.1
Solyc01g010590.2.1	Spen0716_01G049220.1
Solyc01g010600.4.1	Spen0716_01G049240.1
Solyc01g010640.3.1	Spen0716_01G049250.1
Solyc01g010650.3.1	Spen0716_01G049260.1
Solyc01g010660.3.1	Spen0716_01G049270.1
Solyc01g010700.3.1	Spen0716_01G049280.1
Solyc01g010710.4.1	Spen0716_01G049290.1
Solyc01g010720.4.1	Spen0716_01G049300.1
Solyc01g010740.4.1	Spen0716_01G049320.1
Solyc01g010750.4.1	Spen0716_01G049330.1
Solyc01g010760.3.1	Spen0716_01G049370.1
Solyc01g010780.4.1	Spen0716_01G049390.1
Solyc01g010810.4.1	Spen0716_01G049560.1
Solyc01g010820.3.1	Spen0716_01G049570.1
Solyc01g010830.4.1	Spen0716_01G049580.1
Solyc01g010860.3.1	Spen0716_01G049590.1
Solyc01g010870.3.1	Spen0716_01G049600.1
Solyc01g010880.3.1	Spen0716_01G049610.1
Solyc01g010890.4.1	Spen0716_01G049640.1
Solyc01g010900.3.1	Spen0716_01G049650.2
Solyc01g010910.2.1	Spen0716_01G049660.1
Solyc01g010940.3.1	Spen0716_01G049680.1
Solyc01g010950.3.1	Spen0716_01G049690.1
Solyc01g010970.3.1	Spen0716_01G049700.1
Solyc01g010990.2.1	Spen0716_01G049710.1
Solyc01g011000.3.1	Spen0716_01G049720.1
Solyc01g011040.3.1	Spen0716_01G049800.1
Solyc01g011050.3.1	Spen0716_01G049810.1
Solyc01g011105.1.1	Spen0716_01G049840.1
Solyc01g011200.3.1	Spen0716_01G049960.1
Solyc01g011230.3.1	Spen0716_01G050110.1
Solyc01g011340.3.1	Spen0716_01G050120.1
Solyc01g011350.3.1	Spen0716_01G050130.1
Solyc01g011430.4.1	Spen0716_01G050180.1
Solyc01g011435.1.1	Spen0716_01G050190.1
Solyc01g011495.1.1	Spen0716_01G050270.1
Solyc01g014060.3.1	Spen0716_01G050720.1
Solyc01g014070.1.1	Spen0716_01G050740.1
Solyc01g014100.3.1	Spen0716_01G050890.1
Solyc01g014160.1.1	Spen0716_01G050840.1
Solyc01g014180.3.1	Spen0716_01G050830.1
Solyc01g014230.4.1	Spen0716_01G050800.1
Solyc01g014320.4.1	Spen0716_01G050760.1
Solyc01g014350.1.1	Spen0716_08G067490.1
Solyc01g014363.1.1	Spen0716_09G200350.1
Solyc01g014480.3.1	Spen0716_01G050960.1
Solyc01g014490.4.1	Spen0716_01G050970.1
Solyc01g014533.1.1	Spen0716_05G030340.1
Solyc01g014680.1.1	Spen0716_01G050990.1
Solyc01g014840.3.1	Spen0716_01G051110.1
Solyc01g014910.2.1	Spen0716_01G051130.1
Solyc01g015020.4.1	Spen0716_01G051200.3
Solyc01g015080.3.1	Spen0716_01G051220.1
Solyc01g016380.4.1	Spen0716_01G051680.1
Solyc01g016410.4.1	Spen0716_01G051670.1
Solyc01g016416.1.1	Spen0716_01G050410.1
Solyc01g016470.3.1	Spen0716_01G051530.1
Solyc01g016540.3.1	Spen0716_01G051520.1
Solyc01g017200.2.1	Spen0716_07G008220.1
Solyc01g017390.1.1	Spen0716_03G051540.1
Solyc01g018020.3.1	Spen0716_01G052100.1
Solyc01g018070.3.1	Spen0716_01G051350.1
Solyc01g020120.3.1	Spen0716_02G020020.1
Solyc01g020150.3.1	Spen0716_01G052190.1
Solyc01g020180.1.1	Spen0716_01G103880.1
Solyc01g020320.3.1	Spen0716_01G052290.1
Solyc01g020520.4.1	Spen0716_01G052360.1
Solyc01g021640.3.1	Spen0716_01G052490.1
Solyc01g021730.2.1	Spen0716_01G052510.1
Solyc01g022740.3.1	Spen0716_01G052530.1
Solyc01g022750.3.1	Spen0716_01G052550.1
Solyc01g028800.3.1	Spen0716_01G057090.1
Solyc01g028810.3.1	Spen0716_01G057100.1
Solyc01g028830.3.1	Spen0716_01G057120.1
Solyc01g028860.3.1	Spen0716_01G057130.1
Solyc01g028870.3.1	Spen0716_01G057140.1
Solyc01g028900.3.1	Spen0716_01G057150.1
Solyc01g028930.4.1	Spen0716_01G057170.1
Solyc01g034020.3.1	Spen0716_01G052560.1
Solyc01g034190.1.1	Spen0716_01G052650.1
Solyc01g044270.3.1	Spen0716_01G056930.1
Solyc01g044350.3.1	Spen0716_01G056920.1
Solyc01g044360.4.1	Spen0716_01G056910.1
Solyc01g044370.3.1	Spen0716_01G056880.1
Solyc01g044420.4.1	Spen0716_01G056970.1
Solyc01g044490.4.1	Spen0716_01G056980.1
Solyc01g049650.3.1	Spen0716_01G057190.1
Solyc01g049660.2.1	Spen0716_01G057360.1
Solyc01g049680.3.1	Spen0716_01G057410.1
Solyc01g049810.4.1	Spen0716_01G057290.1
Solyc01g049890.3.1	Spen0716_01G057280.1
Solyc01g049910.4.1	Spen0716_01G057270.1
Solyc01g049960.4.1	Spen0716_01G057250.2
Solyc01g050040.4.1	Spen0716_01G057210.1
Solyc01g050070.4.1	Spen0716_01G057200.1
Solyc01g056220.2.1	Spen0716_01G057490.1
Solyc01g056240.1.1	Spen0716_01G057600.1
Solyc01g056250.2.1	Spen0716_01G058930.1
Solyc01g056280.3.1	Spen0716_01G057510.1
Solyc01g056290.2.1	Spen0716_07G006210.1
Solyc01g056310.3.1	Spen0716_01G057520.1
Solyc01g056340.4.1	Spen0716_01G057560.1
Solyc01g056470.1.1	Spen0716_07G008250.1
Solyc01g056520.3.1	Spen0716_01G057550.1
Solyc01g056570.3.1	Spen0716_01G057630.1
Solyc01g056660.2.1	Spen0716_01G057650.1
Solyc01g056690.4.1	Spen0716_01G057690.1
Solyc01g056720.4.1	Spen0716_01G057700.1
Solyc01g056760.3.1	Spen0716_01G057710.1
Solyc01g056780.3.1	Spen0716_01G057720.1
Solyc01g056790.3.1	Spen0716_01G057730.1
Solyc01g056810.4.1	Spen0716_01G059240.1
Solyc01g056850.3.1	Spen0716_01G059230.1
Solyc01g056880.3.1	Spen0716_10G093370.1
Solyc01g056990.3.1	Spen0716_01G059150.2
Solyc01g057000.3.1	Spen0716_01G059140.1
Solyc01g057010.1.1	Spen0716_01G059130.1
Solyc01g057020.3.1	Spen0716_01G059120.1
Solyc01g057080.1.1	Spen0716_01G059090.1
Solyc01g057090.4.1	Spen0716_01G059080.1
Solyc01g057190.1.1	Spen0716_01G059040.1
Solyc01g057200.4.1	Spen0716_01G059030.1
Solyc01g057210.3.1	Spen0716_01G059020.1
Solyc01g057220.3.1	Spen0716_01G059010.1
Solyc01g057270.4.1	Spen0716_01G058960.1
Solyc01g057300.2.1	Spen0716_01G058950.1
Solyc01g057510.2.1	Spen0716_01G058900.1
Solyc01g057520.4.1	Spen0716_01G058890.2
Solyc01g057590.3.1	Spen0716_01G058760.1
Solyc01g057700.1.1	Spen0716_01G058630.1
Solyc01g057760.4.1	Spen0716_01G058600.1
Solyc01g057770.3.1	Spen0716_01G058590.1
Solyc01g057780.3.1	Spen0716_01G058570.1
Solyc01g057830.3.1	Spen0716_01G058560.1
Solyc01g057850.4.1	Spen0716_01G058550.1
Solyc01g057900.3.1	Spen0716_01G058530.2
Solyc01g057910.3.1	Spen0716_01G058510.1
Solyc01g058000.3.1	Spen0716_01G058450.1
Solyc01g058010.3.1	Spen0716_01G058430.1
Solyc01g058030.2.1	Spen0716_01G058420.1
Solyc01g058140.3.1	Spen0716_01G058400.1
Solyc01g058190.4.1	Spen0716_01G058380.1
Solyc01g058205.1.1	Spen0716_01G058370.1
Solyc01g058250.2.1	Spen0716_01G058360.1
Solyc01g058260.4.1	Spen0716_01G058350.1
Solyc01g058270.3.1	Spen0716_01G058340.1
Solyc01g058280.4.1	Spen0716_01G058330.1
Solyc01g058320.4.1	Spen0716_01G058320.1
Solyc01g058390.3.1	Spen0716_01G058140.1
Solyc01g058450.3.1	Spen0716_01G058120.1
Solyc01g058520.4.1	Spen0716_01G058090.2
Solyc01g058540.3.1	Spen0716_01G058080.1
Solyc01g058670.3.1	Spen0716_01G058030.1
Solyc01g058700.1.1	Spen0716_01G057940.1
Solyc01g058720.4.1	Spen0716_01G057900.1
Solyc01g058730.4.1	Spen0716_01G057890.1
Solyc01g059830.3.1	Spen0716_01G057810.1
Solyc01g059840.3.1	Spen0716_01G057800.1
Solyc01g059860.3.1	Spen0716_01G057760.1
Solyc01g059870.4.1	Spen0716_01G057750.1
Solyc01g059880.3.1	Spen0716_01G057740.1
Solyc01g059900.4.1	Spen0716_01G059330.1
Solyc01g059910.2.1	Spen0716_07G015320.1
Solyc01g059920.4.1	Spen0716_01G059380.1
Solyc01g059930.3.1	Spen0716_01G059390.1
Solyc01g059940.2.1	Spen0716_01G059400.1
Solyc01g059950.1.1	Spen0716_01G059410.1
Solyc01g059960.1.1	Spen0716_01G059450.1
Solyc01g060010.3.1	Spen0716_01G059470.2
Solyc01g060030.3.1	Spen0716_01G059520.1
Solyc01g060040.3.1	Spen0716_01G059510.1
Solyc01g060070.3.1	Spen0716_01G059530.1
Solyc01g060090.1.1	Spen0716_01G059540.1
Solyc01g060130.3.1	Spen0716_01G059560.1
Solyc01g060180.4.1	Spen0716_01G059600.1
Solyc01g060200.3.1	Spen0716_01G059610.1
Solyc01g060210.4.1	Spen0716_01G059620.1
Solyc01g060240.4.1	Spen0716_01G059640.1
Solyc01g060250.2.1	Spen0716_01G059650.1
Solyc01g060260.4.1	Spen0716_01G059660.1
Solyc01g060270.1.1	Spen0716_01G059670.1
Solyc01g060280.4.1	Spen0716_01G059680.1
Solyc01g060310.3.1	Spen0716_01G059690.1
Solyc01g060410.4.1	Spen0716_01G059710.1
Solyc01g060420.2.1	Spen0716_01G059720.1
Solyc01g060450.3.1	Spen0716_01G059750.1
Solyc01g060460.2.1	Spen0716_01G059760.1
Solyc01g060470.3.1	Spen0716_01G059770.1
Solyc01g060490.4.1	Spen0716_01G059780.1
Solyc01g065490.4.1	Spen0716_01G059790.1
Solyc01g065510.3.1	Spen0716_01G059810.1
Solyc01g065530.3.1	Spen0716_01G059820.1
Solyc01g065540.3.1	Spen0716_01G059860.1
Solyc01g065550.3.1	Spen0716_01G059830.1
Solyc01g065560.4.1	Spen0716_01G059870.1
Solyc01g065570.2.1	Spen0716_01G059850.1
Solyc01g065580.4.1	Spen0716_01G059880.1
Solyc01g065690.3.1	Spen0716_01G059890.1
Solyc01g065700.3.1	Spen0716_01G059900.1
Solyc01g065710.3.1	Spen0716_01G059910.1
Solyc01g065720.4.1	Spen0716_01G059930.1
Solyc01g065740.3.1	Spen0716_01G059950.1
Solyc01g065840.4.1	Spen0716_01G059970.1
Solyc01g065910.1.1	Spen0716_01G059980.1
Solyc01g065980.4.1	Spen0716_01G060000.1
Solyc01g066050.3.1	Spen0716_01G060100.1
Solyc01g066060.4.1	Spen0716_01G060110.1
Solyc01g066070.3.1	Spen0716_01G060120.1
Solyc01g066190.1.1	Spen0716_01G060190.1
Solyc01g066270.3.1	Spen0716_01G060300.1
Solyc01g066310.4.1	Spen0716_01G060360.1
Solyc01g066350.1.1	Spen0716_01G060520.1
Solyc01g066360.3.1	Spen0716_01G060530.1
Solyc01g066430.3.1	Spen0716_01G060560.1
Solyc01g066440.3.1	Spen0716_01G060570.1
Solyc01g066450.3.1	Spen0716_01G060590.1
Solyc01g066500.1.1	Spen0716_01G060630.1
Solyc01g066510.3.1	Spen0716_01G060640.1
Solyc01g066520.3.1	Spen0716_01G060700.1
Solyc01g066560.3.1	Spen0716_01G060730.1
Solyc01g066590.3.1	Spen0716_01G060750.2
Solyc01g066610.4.1	Spen0716_01G060780.2
Solyc01g066620.4.1	Spen0716_01G060790.2
Solyc01g066640.2.1	Spen0716_01G060820.1
Solyc01g066680.3.1	Spen0716_01G060830.1
Solyc01g066690.3.1	Spen0716_01G060840.1
Solyc01g066700.4.1	Spen0716_01G060850.1
Solyc01g066720.3.1	Spen0716_01G060860.1
Solyc01g066730.4.1	Spen0716_01G060880.1
Solyc01g066740.3.1	Spen0716_01G060890.1
Solyc01g066770.3.1	Spen0716_01G060910.1
Solyc01g066810.4.1	Spen0716_01G060930.1
Solyc01g066820.4.1	Spen0716_01G060940.1
Solyc01g066830.3.1	Spen0716_01G060960.1
Solyc01g066840.3.1	Spen0716_01G060970.1
Solyc01g066850.4.1	Spen0716_01G060980.1
Solyc01g066860.3.1	Spen0716_01G060990.1
Solyc01g066870.3.1	Spen0716_01G061000.1
Solyc01g066880.3.1	Spen0716_01G061010.1
Solyc01g066900.4.1	Spen0716_01G061020.1
Solyc01g066910.3.1	Spen0716_01G061030.1
Solyc01g066940.3.1	Spen0716_01G061040.1
Solyc01g066950.1.1	Spen0716_01G061080.1
Solyc01g067000.4.1	Spen0716_01G061140.1
Solyc01g067010.3.1	Spen0716_01G061150.1
Solyc01g067020.4.1	Spen0716_01G061160.1
Solyc01g067030.2.1	Spen0716_01G061180.1
Solyc01g067040.2.1	Spen0716_01G061210.1
Solyc01g067070.3.1	Spen0716_01G061220.1
Solyc01g067080.3.1	Spen0716_01G061230.1
Solyc01g067090.4.1	Spen0716_01G061240.1
Solyc01g067100.4.1	Spen0716_01G061310.1
Solyc01g067120.4.1	Spen0716_01G061300.1
Solyc01g067140.2.1	Spen0716_01G061340.1
Solyc01g067170.1.1	Spen0716_01G061470.1
Solyc01g067210.4.1	Spen0716_01G061370.1
Solyc01g067230.4.1	Spen0716_01G061380.1
Solyc01g067280.3.1	Spen0716_01G061490.1
Solyc01g067290.3.1	Spen0716_01G061500.1
Solyc01g067300.3.1	Spen0716_01G061510.1
Solyc01g067330.3.1	Spen0716_01G061580.1
Solyc01g067340.3.1	Spen0716_01G061590.1
Solyc01g067350.4.1	Spen0716_01G061600.1
Solyc01g067370.3.1	Spen0716_01G061610.2
Solyc01g067390.4.1	Spen0716_01G061640.1
Solyc01g067400.3.1	Spen0716_01G061650.1
Solyc01g067420.4.1	Spen0716_01G061680.1
Solyc01g067440.4.1	Spen0716_01G061700.1
Solyc01g067460.3.1	Spen0716_01G061710.1
Solyc01g067480.4.1	Spen0716_01G061730.1
Solyc01g067490.4.1	Spen0716_01G061740.1
Solyc01g067500.3.1	Spen0716_01G061760.1
Solyc01g067510.3.1	Spen0716_01G061770.1
Solyc01g067520.3.1	Spen0716_01G061780.1
Solyc01g067530.3.1	Spen0716_01G061790.1
Solyc01g067540.2.1	Spen0716_01G061800.1
Solyc01g067550.3.1	Spen0716_01G061810.1
Solyc01g067560.3.1	Spen0716_01G061830.1
Solyc01g067570.3.1	Spen0716_01G061840.1
Solyc01g067580.4.1	Spen0716_01G061850.1
Solyc01g067590.3.1	Spen0716_01G061860.1
Solyc01g067620.3.1	Spen0716_01G061880.1
Solyc01g067630.3.1	Spen0716_01G061890.1
Solyc01g067640.3.1	Spen0716_01G061900.1
Solyc01g067660.3.1	Spen0716_01G061920.1
Solyc01g067680.3.1	Spen0716_01G061930.1
Solyc01g067700.3.1	Spen0716_01G061940.1
Solyc01g067710.3.1	Spen0716_01G061950.1
Solyc01g067720.4.1	Spen0716_01G061960.1
Solyc01g067730.3.1	Spen0716_01G061970.1
Solyc01g067740.3.1	Spen0716_01G061980.1
Solyc01g067750.3.1	Spen0716_01G061990.1
Solyc01g067780.1.1	Spen0716_01G062010.1
Solyc01g067790.3.1	Spen0716_01G062020.2
Solyc01g067800.3.1	Spen0716_01G062030.1
Solyc01g067820.3.1	Spen0716_01G062040.1
Solyc01g067830.3.1	Spen0716_01G062050.1
Solyc01g067840.2.1	Spen0716_01G062060.1
Solyc01g067850.2.1	Spen0716_01G062070.1
Solyc01g067860.3.1	Spen0716_01G062080.1
Solyc01g067870.3.1	Spen0716_01G062090.1
Solyc01g067880.3.1	Spen0716_01G062100.1
Solyc01g067890.4.1	Spen0716_01G062110.1
Solyc01g067900.3.1	Spen0716_01G062120.1
Solyc01g067930.4.1	Spen0716_01G062140.1
Solyc01g067960.1.1	Spen0716_01G062180.1
Solyc01g068020.4.1	Spen0716_01G062220.1
Solyc01g068030.3.1	Spen0716_01G062230.1
Solyc01g068040.1.1	Spen0716_01G062240.1
Solyc01g068045.1.1	Spen0716_01G062250.1
Solyc01g068050.3.1	Spen0716_01G062260.1
Solyc01g068060.4.1	Spen0716_01G062270.1
Solyc01g068070.4.1	Spen0716_01G062280.1
Solyc01g068080.4.1	Spen0716_01G062300.1
Solyc01g068100.4.1	Spen0716_01G062320.1
Solyc01g068120.4.1	Spen0716_01G062330.1
Solyc01g068130.4.1	Spen0716_01G062340.1
Solyc01g068140.4.1	Spen0716_01G062350.1
Solyc01g068150.3.1	Spen0716_01G062360.1
Solyc01g068160.4.1	Spen0716_01G062370.1
Solyc01g068170.3.1	Spen0716_01G062380.1
Solyc01g068180.3.1	Spen0716_01G062390.1
Solyc01g068190.3.1	Spen0716_01G062400.1
Solyc01g068200.4.1	Spen0716_01G062410.1
Solyc01g068210.3.1	Spen0716_01G062420.1
Solyc01g068240.3.1	Spen0716_01G062430.1
Solyc01g068250.2.1	Spen0716_01G062440.1
Solyc01g068260.4.1	Spen0716_01G062450.1
Solyc01g068270.3.1	Spen0716_01G062460.1
Solyc01g068280.3.1	Spen0716_01G062470.1
Solyc01g068290.4.1	Spen0716_01G062480.1
Solyc01g068320.3.1	Spen0716_01G062550.1
Solyc01g068330.4.1	Spen0716_01G062590.1
Solyc01g068340.3.1	Spen0716_01G062570.1
Solyc01g068370.4.1	Spen0716_01G062600.1
Solyc01g068380.3.1	Spen0716_01G062610.1
Solyc01g068390.3.1	Spen0716_01G062620.1
Solyc01g068400.3.1	Spen0716_01G062630.1
Solyc01g068410.4.1	Spen0716_01G062650.1
Solyc01g068420.4.1	Spen0716_01G062660.1
Solyc01g068440.2.1	Spen0716_01G062680.1
Solyc01g068450.4.1	Spen0716_01G062690.1
Solyc01g068460.4.1	Spen0716_01G062700.1
Solyc01g068470.4.1	Spen0716_01G062710.1
Solyc01g068480.4.1	Spen0716_01G062720.1
Solyc01g068490.4.1	Spen0716_01G062730.1
Solyc01g068500.4.1	Spen0716_01G062740.1
Solyc01g068530.3.1	Spen0716_01G062770.1
Solyc01g068540.3.1	Spen0716_01G062780.1
Solyc01g068550.2.1	Spen0716_01G062790.1
Solyc01g068560.3.1	Spen0716_01G062800.1
Solyc01g068580.4.1	Spen0716_01G062810.1
Solyc01g068590.4.1	Spen0716_01G062820.1
Solyc01g068630.3.1	Spen0716_01G062830.1
Solyc01g068640.3.1	Spen0716_01G062840.1
Solyc01g073650.3.1	Spen0716_01G086230.1
Solyc01g073660.3.1	Spen0716_01G086220.1
Solyc01g073670.3.1	Spen0716_01G086210.1
Solyc01g073690.2.1	Spen0716_01G086190.1
Solyc01g073710.2.1	Spen0716_01G086170.1
Solyc01g073720.2.1	Spen0716_01G086160.1
Solyc01g073730.4.1	Spen0716_01G086130.1
Solyc01g073740.4.1	Spen0716_01G086120.1
Solyc01g073750.4.1	Spen0716_01G086110.1
Solyc01g073770.2.1	Spen0716_01G086100.1
Solyc01g073780.2.1	Spen0716_01G086090.1
Solyc01g073800.2.1	Spen0716_01G086070.1
Solyc01g073810.2.1	Spen0716_01G086060.1
Solyc01g073820.4.1	Spen0716_01G086050.1
Solyc01g073840.1.1	Spen0716_01G086030.1
Solyc01g073880.2.1	Spen0716_01G085990.1
Solyc01g073890.3.1	Spen0716_01G085980.1
Solyc01g073900.4.1	Spen0716_01G085960.1
Solyc01g073910.4.1	Spen0716_01G085950.1
Solyc01g073920.3.1	Spen0716_01G085940.1
Solyc01g073930.3.1	Spen0716_01G085930.1
Solyc01g073940.3.1	Spen0716_01G085910.1
Solyc01g073950.4.1	Spen0716_01G085900.1
Solyc01g073960.4.1	Spen0716_01G085890.1
Solyc01g074010.4.1	Spen0716_01G085850.1
Solyc01g074020.3.1	Spen0716_01G085840.1
Solyc01g074030.3.1	Spen0716_01G085830.1
Solyc01g074040.2.1	Spen0716_01G085810.1
Solyc01g079060.4.1	Spen0716_01G062870.1
Solyc01g079080.3.1	Spen0716_01G062890.1
Solyc01g079090.4.1	Spen0716_01G062900.1
Solyc01g079100.3.1	Spen0716_01G062910.1
Solyc01g079110.4.1	Spen0716_01G062920.1
Solyc01g079130.2.1	Spen0716_01G064750.1
Solyc01g079140.2.1	Spen0716_01G064740.1
Solyc01g079150.4.1	Spen0716_01G064730.1
Solyc01g079160.4.1	Spen0716_01G064710.1
Solyc01g079170.3.1	Spen0716_01G064690.1
Solyc01g079180.4.1	Spen0716_01G064680.1
Solyc01g079200.4.1	Spen0716_01G064660.1
Solyc01g079210.3.1	Spen0716_01G064650.1
Solyc01g079220.4.1	Spen0716_01G064630.1
Solyc01g079230.4.1	Spen0716_01G064620.1
Solyc01g079240.3.1	Spen0716_01G064610.1
Solyc01g079250.3.1	Spen0716_01G064600.1
Solyc01g079260.4.1	Spen0716_01G064590.1
Solyc01g079290.1.1	Spen0716_01G064560.1
Solyc01g079300.4.1	Spen0716_01G064550.1
Solyc01g079310.3.1	Spen0716_01G064540.1
Solyc01g079320.4.1	Spen0716_01G064530.1
Solyc01g079330.3.1	Spen0716_01G064520.1
Solyc01g079350.3.1	Spen0716_01G064500.1
Solyc01g079360.4.1	Spen0716_01G064490.1
Solyc01g079370.4.1	Spen0716_01G064480.1
Solyc01g079380.1.1	Spen0716_01G064470.1
Solyc01g079390.4.1	Spen0716_01G064460.1
Solyc01g079400.3.1	Spen0716_01G064440.1
Solyc01g079410.3.1	Spen0716_01G064430.1
Solyc01g079420.4.1	Spen0716_01G064450.1
Solyc01g079430.2.1	Spen0716_01G064420.1
Solyc01g079450.3.1	Spen0716_01G064410.1
Solyc01g079460.2.1	Spen0716_01G064400.1
Solyc01g079480.3.1	Spen0716_01G064380.1
Solyc01g079490.2.1	Spen0716_01G064370.1
Solyc01g079500.4.1	Spen0716_01G064360.1
Solyc01g079510.3.1	Spen0716_01G064350.1
Solyc01g079520.3.1	Spen0716_01G064340.1
Solyc01g079530.4.1	Spen0716_01G064330.1
Solyc01g079550.2.1	Spen0716_01G064310.1
Solyc01g079560.3.1	Spen0716_01G064300.1
Solyc01g079570.3.1	Spen0716_01G064290.1
Solyc01g079580.3.1	Spen0716_01G064280.1
Solyc01g079590.3.1	Spen0716_01G064270.1
Solyc01g079600.4.1	Spen0716_01G064260.1
Solyc01g079610.3.1	Spen0716_01G064250.1
Solyc01g079620.4.1	Spen0716_01G064240.1
Solyc01g079630.3.1	Spen0716_01G064230.1
Solyc01g079640.4.1	Spen0716_01G064220.1
Solyc01g079650.3.1	Spen0716_01G064210.1
Solyc01g079660.2.1	Spen0716_01G064200.1
Solyc01g079670.2.1	Spen0716_01G064190.1
Solyc01g079680.3.1	Spen0716_01G064180.1
Solyc01g079690.4.1	Spen0716_01G064170.1
Solyc01g079710.3.1	Spen0716_01G064160.1
Solyc01g079720.3.1	Spen0716_01G064150.1
Solyc01g079750.3.1	Spen0716_01G064130.1
Solyc01g079760.3.1	Spen0716_01G064120.1
Solyc01g079770.2.1	Spen0716_01G064110.1
Solyc01g079780.3.1	Spen0716_01G064100.1
Solyc01g079790.4.1	Spen0716_01G064090.1
Solyc01g079800.4.1	Spen0716_01G064080.1
Solyc01g079810.4.1	Spen0716_01G064070.1
Solyc01g079820.3.1	Spen0716_01G064060.1
Solyc01g079830.3.1	Spen0716_01G064050.1
Solyc01g079840.3.1	Spen0716_01G064040.1
Solyc01g079850.3.1	Spen0716_01G064030.1
Solyc01g079860.3.1	Spen0716_01G064010.1
Solyc01g079870.4.1	Spen0716_01G064000.1
Solyc01g079880.3.1	Spen0716_01G063980.1
Solyc01g079890.3.1	Spen0716_01G063970.1
Solyc01g079900.1.1	Spen0716_01G063960.1
Solyc01g079920.3.1	Spen0716_01G063950.1
Solyc01g079930.3.1	Spen0716_01G063940.1
Solyc01g079960.2.1	Spen0716_01G063920.1
Solyc01g079970.2.1	Spen0716_01G063910.1
Solyc01g079980.3.1	Spen0716_01G063890.1
Solyc01g079990.2.1	Spen0716_01G063880.1
Solyc01g080000.1.1	Spen0716_01G063870.1
Solyc01g080010.2.1	Spen0716_01G063860.1
Solyc01g080020.2.1	Spen0716_01G063850.1
Solyc01g080030.3.1	Spen0716_01G063840.1
Solyc01g080040.3.1	Spen0716_01G063830.1
Solyc01g080050.4.1	Spen0716_01G063820.1
Solyc01g080070.4.1	Spen0716_01G063810.1
Solyc01g080080.3.1	Spen0716_01G063800.1
Solyc01g080100.3.1	Spen0716_01G063790.1
Solyc01g080110.3.1	Spen0716_01G063780.1
Solyc01g080120.2.1	Spen0716_01G063770.1
Solyc01g080130.2.1	Spen0716_01G063760.1
Solyc01g080140.3.1	Spen0716_01G063750.1
Solyc01g080150.3.1	Spen0716_01G063740.1
Solyc01g080160.4.1	Spen0716_01G063730.1
Solyc01g080170.3.1	Spen0716_01G063720.1
Solyc01g080180.3.1	Spen0716_01G063710.1
Solyc01g080190.3.1	Spen0716_01G063700.1
Solyc01g080200.3.1	Spen0716_01G063690.1
Solyc01g080210.3.1	Spen0716_01G063680.1
Solyc01g080220.3.1	Spen0716_01G063670.1
Solyc01g080230.3.1	Spen0716_01G063660.1
Solyc01g080240.4.1	Spen0716_01G063650.1
Solyc01g080250.3.1	Spen0716_01G063640.1
Solyc01g080260.3.1	Spen0716_01G063630.1
Solyc01g080270.3.1	Spen0716_01G063620.1
Solyc01g080280.3.1	Spen0716_01G063610.1
Solyc01g080290.3.1	Spen0716_01G063600.1
Solyc01g080300.4.1	Spen0716_01G063590.1
Solyc01g080310.4.1	Spen0716_01G063580.1
Solyc01g080340.3.1	Spen0716_01G063550.1
Solyc01g080350.3.1	Spen0716_01G063540.1
Solyc01g080360.3.1	Spen0716_01G063520.1
Solyc01g080380.4.1	Spen0716_01G063500.1
Solyc01g080400.3.1	Spen0716_01G063490.1
Solyc01g080430.4.1	Spen0716_01G063470.1
Solyc01g080450.4.1	Spen0716_01G063450.1
Solyc01g080460.3.1	Spen0716_01G063440.1
Solyc01g080470.3.1	Spen0716_01G063420.1
Solyc01g080480.4.1	Spen0716_01G063410.1
Solyc01g080490.2.1	Spen0716_01G063400.1
Solyc01g080500.2.1	Spen0716_01G063390.1
Solyc01g080510.3.1	Spen0716_01G063380.1
Solyc01g080520.3.1	Spen0716_01G063370.1
Solyc01g080530.3.1	Spen0716_01G063360.1
Solyc01g080540.3.1	Spen0716_01G063350.1
Solyc01g080580.4.1	Spen0716_01G063280.2
Solyc01g080590.3.1	Spen0716_01G063270.1
Solyc01g080620.3.1	Spen0716_01G063230.1
Solyc01g080660.3.1	Spen0716_01G063210.1
Solyc01g080670.3.1	Spen0716_01G063200.1
Solyc01g080680.3.1	Spen0716_01G063190.1
Solyc01g080690.3.1	Spen0716_01G063170.1
Solyc01g080700.4.1	Spen0716_01G063160.2
Solyc01g080720.4.1	Spen0716_01G063110.1
Solyc01g080750.3.1	Spen0716_01G063080.1
Solyc01g080760.4.1	Spen0716_01G063070.1
Solyc01g080770.3.1	Spen0716_01G063060.1
Solyc01g080780.2.1	Spen0716_01G063050.1
Solyc01g080785.1.1	Spen0716_01G063020.1
Solyc01g080790.3.1	Spen0716_01G063000.1
Solyc01g080810.3.1	Spen0716_01G062980.1
Solyc01g080820.1.1	Spen0716_01G062960.1
Solyc01g080830.3.1	Spen0716_01G062950.1
Solyc01g080840.3.1	Spen0716_01G062940.1
Solyc01g080850.4.1	Spen0716_01G062930.1
Solyc01g080860.3.1	Spen0716_01G087060.1
Solyc01g080870.3.1	Spen0716_01G087050.1
Solyc01g080880.4.1	Spen0716_01G087040.1
Solyc01g080890.2.1	Spen0716_01G087030.1
Solyc01g080900.4.1	Spen0716_01G087020.1
Solyc01g080910.2.1	Spen0716_01G087010.1
Solyc01g080920.3.1	Spen0716_01G087000.1
Solyc01g080930.4.1	Spen0716_01G086990.1
Solyc01g080940.3.1	Spen0716_01G086980.1
Solyc01g080950.3.1	Spen0716_01G086970.1
Solyc01g080960.4.1	Spen0716_01G086960.1
Solyc01g080970.3.1	Spen0716_01G086950.1
Solyc01g080990.3.1	Spen0716_01G086940.1
Solyc01g081000.3.1	Spen0716_01G086930.1
Solyc01g081010.4.1	Spen0716_01G086920.1
Solyc01g081020.1.1	Spen0716_01G086910.1
Solyc01g081030.4.1	Spen0716_01G086900.1
Solyc01g081040.4.1	Spen0716_01G086860.1
Solyc01g081050.4.1	Spen0716_01G086850.1
Solyc01g081060.4.1	Spen0716_01G086840.1
Solyc01g081070.3.1	Spen0716_01G086830.1
Solyc01g081080.3.1	Spen0716_01G086820.1
Solyc01g081090.2.1	Spen0716_01G086810.1
Solyc01g081100.3.1	Spen0716_01G086800.1
Solyc01g081110.4.1	Spen0716_01G086790.1
Solyc01g081120.2.1	Spen0716_01G086780.1
Solyc01g081140.1.1	Spen0716_01G086760.1
Solyc01g081150.3.1	Spen0716_01G086750.1
Solyc01g081180.2.1	Spen0716_08G063460.1
Solyc01g081190.4.1	Spen0716_01G086730.1
Solyc01g081200.3.1	Spen0716_01G086720.1
Solyc01g081210.4.1	Spen0716_01G086710.1
Solyc01g081240.3.1	Spen0716_01G086690.1
Solyc01g081280.3.1	Spen0716_01G086650.1
Solyc01g081290.4.1	Spen0716_01G086640.1
Solyc01g081300.4.1	Spen0716_01G086620.1
Solyc01g081310.3.1	Spen0716_01G086610.1
Solyc01g081320.4.1	Spen0716_01G086600.1
Solyc01g081330.3.1	Spen0716_01G086590.2
Solyc01g081340.4.1	Spen0716_01G086580.1
Solyc01g081350.1.1	Spen0716_01G086570.1
Solyc01g081370.4.1	Spen0716_01G086550.1
Solyc01g081380.4.1	Spen0716_01G086540.1
Solyc01g081390.4.1	Spen0716_01G086530.1
Solyc01g081400.3.1	Spen0716_01G086510.1
Solyc01g081410.4.1	Spen0716_01G086490.1
Solyc01g081430.4.1	Spen0716_01G086480.1
Solyc01g081440.3.1	Spen0716_01G086470.1
Solyc01g081450.3.1	Spen0716_01G086460.1
Solyc01g081460.3.1	Spen0716_01G086450.1
Solyc01g081470.4.1	Spen0716_01G086430.1
Solyc01g081480.3.1	Spen0716_01G086440.1
Solyc01g081490.3.1	Spen0716_01G086420.1
Solyc01g081500.4.1	Spen0716_01G086410.1
Solyc01g081510.4.1	Spen0716_01G086400.1
Solyc01g081520.3.1	Spen0716_01G086390.1
Solyc01g081530.3.1	Spen0716_01G086380.1
Solyc01g081540.4.1	Spen0716_01G086370.1
Solyc01g081560.2.1	Spen0716_01G086360.1
Solyc01g081570.3.1	Spen0716_01G086350.1
Solyc01g081588.1.1	Spen0716_01G086310.1
Solyc01g081590.4.1	Spen0716_01G086300.1
Solyc01g081600.3.1	Spen0716_01G086290.1
Solyc01g081610.3.1	Spen0716_01G086280.1
Solyc01g081620.3.1	Spen0716_01G086270.1
Solyc01g081630.4.1	Spen0716_01G086260.1
Solyc01g081640.4.1	Spen0716_01G086250.1
Solyc01g086640.2.1	Spen0716_01G085770.1
Solyc01g086650.3.1	Spen0716_01G085760.1
Solyc01g086680.4.1	Spen0716_01G085750.1
Solyc01g086690.2.1	Spen0716_01G085740.1
Solyc01g086700.4.1	Spen0716_01G085730.1
Solyc01g086710.4.1	Spen0716_01G085720.1
Solyc01g086720.3.1	Spen0716_01G085700.1
Solyc01g086730.4.1	Spen0716_01G085690.1
Solyc01g086740.3.1	Spen0716_01G085680.1
Solyc01g086750.4.1	Spen0716_01G085670.1
Solyc01g086830.4.1	Spen0716_01G085600.1
Solyc01g086840.3.1	Spen0716_01G085590.1
Solyc01g086850.3.1	Spen0716_01G085580.1
Solyc01g086870.3.1	Spen0716_01G085560.1
Solyc01g086880.3.1	Spen0716_06G027380.1
Solyc01g086890.3.1	Spen0716_01G085550.1
Solyc01g086900.4.1	Spen0716_01G085540.1
Solyc01g086920.3.1	Spen0716_01G085530.1
Solyc01g086930.4.1	Spen0716_01G085520.1
Solyc01g086960.3.1	Spen0716_01G085500.1
Solyc01g086980.4.1	Spen0716_01G085480.1
Solyc01g086990.3.1	Spen0716_01G085460.1
Solyc01g087010.3.1	Spen0716_01G084580.1
Solyc01g087030.3.1	Spen0716_01G084560.1
Solyc01g087040.2.1	Spen0716_01G084550.1
Solyc01g087050.3.1	Spen0716_01G084540.1
Solyc01g087060.4.1	Spen0716_01G084530.1
Solyc01g087070.4.1	Spen0716_01G084520.1
Solyc01g087080.4.1	Spen0716_01G084510.1
Solyc01g087095.2.1	Spen0716_01G084480.1
Solyc01g087120.3.1	Spen0716_01G084470.1
Solyc01g087130.4.1	Spen0716_01G084460.1
Solyc01g087140.4.1	Spen0716_01G084450.1
Solyc01g087150.3.1	Spen0716_01G084440.1
Solyc01g087170.3.1	Spen0716_01G084430.1
Solyc01g087180.4.1	Spen0716_01G084420.1
Solyc01g087190.4.1	Spen0716_01G084410.1
Solyc01g087200.3.1	Spen0716_01G084400.1
Solyc01g087210.3.1	Spen0716_01G084390.1
Solyc01g087230.3.1	Spen0716_01G084380.1
Solyc01g087240.3.1	Spen0716_01G084370.1
Solyc01g087250.3.1	Spen0716_01G084360.1
Solyc01g087260.4.1	Spen0716_01G084350.1
Solyc01g087270.3.1	Spen0716_01G084340.1
Solyc01g087280.2.1	Spen0716_01G084330.1
Solyc01g087290.3.1	Spen0716_01G084320.1
Solyc01g087300.3.1	Spen0716_01G084310.1
Solyc01g087320.3.1	Spen0716_01G084300.1
Solyc01g087340.3.1	Spen0716_01G084290.1
Solyc01g087360.3.1	Spen0716_01G084250.1
Solyc01g087420.4.1	Spen0716_01G084210.1
Solyc01g087430.3.1	Spen0716_01G084200.1
Solyc01g087450.3.1	Spen0716_01G084190.1
Solyc01g087460.3.1	Spen0716_01G084180.1
Solyc01g087470.3.1	Spen0716_01G084170.1
Solyc01g087490.4.1	Spen0716_01G084160.1
Solyc01g087500.3.1	Spen0716_01G084150.1
Solyc01g087510.3.1	Spen0716_01G084140.1
Solyc01g087520.3.1	Spen0716_01G084130.1
Solyc01g087530.3.1	Spen0716_01G084120.1
Solyc01g087540.4.1	Spen0716_01G084110.1
Solyc01g087550.3.1	Spen0716_01G084100.1
Solyc01g087560.3.1	Spen0716_01G084090.1
Solyc01g087570.2.1	Spen0716_01G084080.1
Solyc01g087580.3.1	Spen0716_01G084070.1
Solyc01g087590.3.1	Spen0716_01G084060.1
Solyc01g087600.3.1	Spen0716_01G084050.1
Solyc01g087610.3.1	Spen0716_01G084040.1
Solyc01g087620.3.1	Spen0716_01G084030.1
Solyc01g087640.3.1	Spen0716_01G084000.1
Solyc01g087650.4.1	Spen0716_01G084010.1
Solyc01g087660.2.1	Spen0716_01G084020.1
Solyc01g087670.3.1	Spen0716_01G083990.1
Solyc01g087680.4.1	Spen0716_01G083980.1
Solyc01g087690.3.1	Spen0716_01G083970.1
Solyc01g087710.2.1	Spen0716_01G083950.1
Solyc01g087720.4.1	Spen0716_01G083940.1
Solyc01g087730.4.1	Spen0716_01G083920.1
Solyc01g087740.1.1	Spen0716_01G083910.1
Solyc01g087750.4.1	Spen0716_01G083900.1
Solyc01g087800.2.1	Spen0716_01G083830.1
Solyc01g087810.2.1	Spen0716_01G083820.1
Solyc01g087820.2.1	Spen0716_01G083810.1
Solyc01g087840.3.1	Spen0716_01G083760.1
Solyc01g087860.2.1	Spen0716_01G083730.1
Solyc01g087870.4.1	Spen0716_01G083720.1
Solyc01g087880.3.1	Spen0716_01G083710.1
Solyc01g087890.3.1	Spen0716_01G083700.1
Solyc01g087900.3.1	Spen0716_01G083690.1
Solyc01g087910.4.1	Spen0716_01G083680.1
Solyc01g087920.2.1	Spen0716_01G083670.1
Solyc01g087940.3.1	Spen0716_01G083660.1
Solyc01g087950.3.1	Spen0716_01G083650.1
Solyc01g087960.3.1	Spen0716_01G083640.1
Solyc01g087970.3.1	Spen0716_01G083630.1
Solyc01g087990.3.1	Spen0716_01G083610.1
Solyc01g088000.4.1	Spen0716_01G083600.1
Solyc01g088020.3.1	Spen0716_01G083590.1
Solyc01g088030.4.1	Spen0716_01G083570.1
Solyc01g088050.3.1	Spen0716_01G083550.1
Solyc01g088060.3.1	Spen0716_01G083540.1
Solyc01g088080.3.1	Spen0716_01G083530.1
Solyc01g088105.1.1	Spen0716_01G083490.1
Solyc01g088140.3.1	Spen0716_01G083440.1
Solyc01g088150.3.1	Spen0716_01G083430.1
Solyc01g088160.4.1	Spen0716_01G083420.1
Solyc01g088170.4.1	Spen0716_01G083410.1
Solyc01g088240.4.1	Spen0716_01G083380.1
Solyc01g088250.4.1	Spen0716_01G083370.1
Solyc01g088310.3.1	Spen0716_01G083280.1
Solyc01g088340.2.1	Spen0716_01G087130.1
Solyc01g088350.4.1	Spen0716_01G087140.1
Solyc01g088360.4.1	Spen0716_01G087150.1
Solyc01g088370.3.1	Spen0716_01G087160.1
Solyc01g088380.3.1	Spen0716_01G087180.1
Solyc01g088390.3.1	Spen0716_01G087190.1
Solyc01g088400.4.1	Spen0716_01G087200.1
Solyc01g088430.4.1	Spen0716_01G087300.1
Solyc01g088440.2.1	Spen0716_01G087310.1
Solyc01g088450.2.1	Spen0716_01G087330.1
Solyc01g088470.3.1	Spen0716_01G087340.1
Solyc01g088480.3.1	Spen0716_01G087350.1
Solyc01g088490.3.1	Spen0716_01G087360.1
Solyc01g088500.3.1	Spen0716_01G087370.1
Solyc01g088530.2.1	Spen0716_01G087410.1
Solyc01g088540.1.1	Spen0716_01G087420.1
Solyc01g088550.3.1	Spen0716_01G087430.1
Solyc01g088560.3.1	Spen0716_01G087440.1
Solyc01g088570.3.1	Spen0716_01G087450.1
Solyc01g088575.1.1	Spen0716_01G087470.1
Solyc01g088590.5.1	Spen0716_01G087480.1
Solyc01g088600.4.1	Spen0716_01G087490.1
Solyc01g088610.4.1	Spen0716_01G087510.1
Solyc01g088620.3.1	Spen0716_01G087500.1
Solyc01g088630.3.1	Spen0716_01G087520.1
Solyc01g088635.1.1	Spen0716_01G087530.1
Solyc01g088640.4.1	Spen0716_01G087550.1
Solyc01g088650.4.1	Spen0716_01G087560.1
Solyc01g088660.3.1	Spen0716_01G087570.1
Solyc01g088670.3.1	Spen0716_01G087580.1
Solyc01g088710.3.1	Spen0716_01G087610.1
Solyc01g088720.3.1	Spen0716_01G087620.1
Solyc01g088730.3.1	Spen0716_01G087630.1
Solyc01g088740.4.1	Spen0716_01G087640.3
Solyc01g088750.3.1	Spen0716_01G087650.1
Solyc01g088760.4.1	Spen0716_01G087660.1
Solyc01g088770.3.1	Spen0716_01G087670.1
Solyc01g088780.3.1	Spen0716_01G087680.1
Solyc01g088790.2.1	Spen0716_01G087690.1
Solyc01g088800.4.1	Spen0716_01G087700.1
Solyc01g088810.4.1	Spen0716_01G087710.1
Solyc01g088820.2.1	Spen0716_01G087720.1
Solyc01g088830.2.1	Spen0716_01G087730.1
Solyc01g089850.4.1	Spen0716_01G087750.1
Solyc01g089857.1.1	Spen0716_01G087760.1
Solyc01g089870.3.1	Spen0716_01G087770.1
Solyc01g089880.3.1	Spen0716_01G087780.1
Solyc01g089890.3.1	Spen0716_01G087790.1
Solyc01g089900.4.1	Spen0716_01G087800.1
Solyc01g089910.4.1	Spen0716_01G087810.1
Solyc01g089920.3.1	Spen0716_01G087830.1
Solyc01g089930.2.1	Spen0716_01G087840.1
Solyc01g089950.3.1	Spen0716_01G087820.1
Solyc01g089960.3.1	Spen0716_01G087870.1
Solyc01g089980.4.1	Spen0716_01G087890.1
Solyc01g090000.1.1	Spen0716_01G087900.1
Solyc01g090020.3.1	Spen0716_01G087910.1
Solyc01g090030.2.1	Spen0716_01G087930.1
Solyc01g090040.3.1	Spen0716_01G090240.1
Solyc01g090070.2.1	Spen0716_01G087960.1
Solyc01g090080.3.1	Spen0716_01G087970.1
Solyc01g090090.3.1	Spen0716_01G087980.1
Solyc01g090100.3.1	Spen0716_01G087990.1
Solyc01g090110.2.1	Spen0716_01G088010.1
Solyc01g090120.3.1	Spen0716_01G088020.1
Solyc01g090140.3.1	Spen0716_01G088030.1
Solyc01g090180.4.1	Spen0716_01G088080.1
Solyc01g090190.3.1	Spen0716_01G088090.1
Solyc01g090200.4.1	Spen0716_01G088100.1
Solyc01g090210.4.1	Spen0716_01G088110.1
Solyc01g090230.3.1	Spen0716_01G088190.1
Solyc01g090240.3.1	Spen0716_01G088120.1
Solyc01g090260.5.1.1	Spen0716_01G088130.1
Solyc01g090270.4.1	Spen0716_01G088200.1
Solyc01g090280.4.1	Spen0716_01G088210.1
Solyc01g090290.4.1	Spen0716_01G088140.1
Solyc01g090300.2.1	Spen0716_01G088150.1
Solyc01g090310.3.1	Spen0716_01G088160.1
Solyc01g090340.3.1	Spen0716_01G088230.1
Solyc01g090350.3.1	Spen0716_01G088250.1
Solyc01g090360.3.1	Spen0716_01G088260.1
Solyc01g090370.3.1	Spen0716_01G088270.1
Solyc01g090380.3.1	Spen0716_01G088280.1
Solyc01g090390.1.1	Spen0716_01G088290.1
Solyc01g090420.4.1	Spen0716_01G088320.1
Solyc01g090430.3.1	Spen0716_01G088330.1
Solyc01g090440.2.1	Spen0716_01G088400.1
Solyc01g090450.3.1	Spen0716_01G088340.1
Solyc01g090460.3.1	Spen0716_01G088410.1
Solyc01g090470.3.1	Spen0716_01G088350.1
Solyc01g090480.4.1	Spen0716_01G088420.1
Solyc01g090490.1.1	Spen0716_01G088370.1
Solyc01g090500.4.1	Spen0716_01G088380.1
Solyc01g090510.2.1	Spen0716_01G088390.1
Solyc01g090530.3.1	Spen0716_01G088460.1
Solyc01g090540.1.1	Spen0716_01G088470.1
Solyc01g090550.3.1	Spen0716_01G088480.1
Solyc01g090560.4.1	Spen0716_01G088490.1
Solyc01g090590.3.1	Spen0716_01G088500.1
Solyc01g090600.4.1	Spen0716_01G088510.1
Solyc01g090610.3.1	Spen0716_01G088520.1
Solyc01g090630.4.1	Spen0716_01G088530.1
Solyc01g090660.3.1	Spen0716_01G088550.1
Solyc01g090670.3.1	Spen0716_01G088560.1
Solyc01g090680.3.1	Spen0716_01G088590.1
Solyc01g090690.4.1	Spen0716_01G088570.1
Solyc01g090710.3.1	Spen0716_01G088610.1
Solyc01g090720.3.1	Spen0716_01G088620.1
Solyc01g090730.3.1	Spen0716_01G088630.1
Solyc01g090750.3.1	Spen0716_01G088660.1
Solyc01g090760.4.1	Spen0716_01G088670.1
Solyc01g090770.4.1	Spen0716_01G088680.1
Solyc01g090780.3.1	Spen0716_01G088690.1
Solyc01g090790.4.1	Spen0716_01G088750.1
Solyc01g090800.3.1	Spen0716_01G088700.1
Solyc01g090810.4.1	Spen0716_01G088710.1
Solyc01g090820.2.1	Spen0716_01G088720.1
Solyc01g090830.2.1	Spen0716_01G088730.1
Solyc01g090840.3.1	Spen0716_01G088740.1
Solyc01g090850.3.1	Spen0716_01G088760.1
Solyc01g090860.3.1	Spen0716_01G088770.1
Solyc01g090870.1.1	Spen0716_01G088780.1
Solyc01g090890.3.1	Spen0716_01G088790.1
Solyc01g090900.3.1	Spen0716_01G088830.2
Solyc01g090910.3.1	Spen0716_01G088840.1
Solyc01g090920.3.1	Spen0716_01G088850.1
Solyc01g090940.3.1	Spen0716_01G088860.1
Solyc01g090950.4.1	Spen0716_01G088870.1
Solyc01g090960.2.1	Spen0716_01G088880.1
Solyc01g090965.1.1	Spen0716_01G088900.1
Solyc01g090980.1.1	Spen0716_01G088890.1
Solyc01g090990.3.1	Spen0716_01G088910.1
Solyc01g091000.4.1	Spen0716_01G088920.1
Solyc01g091010.3.1	Spen0716_01G088930.1
Solyc01g091020.3.1	Spen0716_01G088940.1
Solyc01g091030.3.1	Spen0716_01G088950.1
Solyc01g091040.3.1	Spen0716_01G088960.1
Solyc01g091050.4.1	Spen0716_01G088970.1
Solyc01g091070.3.1	Spen0716_01G088990.1
Solyc01g091080.3.1	Spen0716_01G089000.1
Solyc01g091100.2.1	Spen0716_01G089020.1
Solyc01g091110.3.1	Spen0716_01G089030.1
Solyc01g091120.3.1	Spen0716_01G089010.1
Solyc01g091160.4.1	Spen0716_01G089090.1
Solyc01g091170.3.1	Spen0716_01G089100.1
Solyc01g091180.4.1	Spen0716_01G089110.1
Solyc01g091190.3.1	Spen0716_01G089120.1
Solyc01g091200.4.1	Spen0716_01G089130.1
Solyc01g091210.3.1	Spen0716_01G089140.1
Solyc01g091230.3.1	Spen0716_01G089160.1
Solyc01g091240.4.1	Spen0716_01G089170.1
Solyc01g091250.3.1	Spen0716_01G089180.1
Solyc01g091260.3.1	Spen0716_01G089190.1
Solyc01g091270.3.1	Spen0716_01G089210.1
Solyc01g091280.3.1	Spen0716_01G089220.1
Solyc01g091300.3.1	Spen0716_01G089230.1
Solyc01g091310.3.1	Spen0716_01G089240.1
Solyc01g091320.3.1	Spen0716_01G089280.1
Solyc01g091340.3.1	Spen0716_01G089250.1
Solyc01g091350.4.1	Spen0716_01G089300.1
Solyc01g091360.4.1	Spen0716_01G089260.1
Solyc01g091370.4.1	Spen0716_01G089310.1
Solyc01g091380.4.1	Spen0716_01G089320.1
Solyc01g091390.2.1	Spen0716_01G089330.1
Solyc01g091400.3.1	Spen0716_01G089340.1
Solyc01g091410.3.1	Spen0716_01G089350.1
Solyc01g091420.2.1	Spen0716_01G089360.1
Solyc01g091450.3.1	Spen0716_01G089370.1
Solyc01g091460.3.1	Spen0716_01G089380.1
Solyc01g091470.3.1	Spen0716_01G089400.1
Solyc01g091480.4.1	Spen0716_01G089420.1
Solyc01g091490.3.1	Spen0716_01G089430.1
Solyc01g091500.3.1	Spen0716_01G089440.2
Solyc01g091510.4.1	Spen0716_01G089450.1
Solyc01g091520.3.1	Spen0716_01G089460.1
Solyc01g091530.4.1	Spen0716_01G089470.1
Solyc01g091540.3.1	Spen0716_01G089480.1
Solyc01g091550.3.1	Spen0716_01G089490.1
Solyc01g091580.3.1	Spen0716_01G089520.1
Solyc01g091590.3.1	Spen0716_01G089510.1
Solyc01g091600.4.1	Spen0716_01G089530.2
Solyc01g091610.1.1	Spen0716_01G089540.1
Solyc01g091620.3.1	Spen0716_01G089550.1
Solyc01g091630.3.1	Spen0716_01G089560.1
Solyc01g091640.3.1	Spen0716_01G089570.1
Solyc01g091650.3.1	Spen0716_01G089580.1
Solyc01g091660.3.1	Spen0716_01G089600.1
Solyc01g091670.3.1	Spen0716_01G089610.1
Solyc01g091690.3.1	Spen0716_01G089620.1
Solyc01g091700.4.1	Spen0716_01G089630.1
Solyc01g091710.4.1	Spen0716_01G089650.2
Solyc01g091720.3.1	Spen0716_01G089670.1
Solyc01g091730.3.1	Spen0716_01G089690.1
Solyc01g091740.4.1	Spen0716_01G089700.1
Solyc01g091750.3.1	Spen0716_01G089710.1
Solyc01g091760.3.1	Spen0716_01G089720.1
Solyc01g091770.4.1	Spen0716_01G089730.1
Solyc01g091780.4.1	Spen0716_01G089740.1
Solyc01g091790.2.1	Spen0716_01G089750.1
Solyc01g091800.3.1	Spen0716_01G089760.1
Solyc01g091810.1.1	Spen0716_01G089770.1
Solyc01g091820.3.1	Spen0716_01G089780.1
Solyc01g091830.3.1	Spen0716_01G089790.1
Solyc01g091840.4.1	Spen0716_01G089800.1
Solyc01g091850.3.1	Spen0716_01G089810.1
Solyc01g091860.4.1	Spen0716_01G089820.1
Solyc01g091880.3.1	Spen0716_01G089840.1
Solyc01g091890.3.1	Spen0716_01G089870.1
Solyc01g091900.3.1	Spen0716_01G089850.1
Solyc01g091910.4.1	Spen0716_01G089880.1
Solyc01g091920.2.1	Spen0716_01G089890.1
Solyc01g091930.3.1	Spen0716_01G089920.1
Solyc01g091940.3.1	Spen0716_01G089910.1
Solyc01g091950.4.1	Spen0716_01G089930.1
Solyc01g092950.3.1	Spen0716_01G089940.1
Solyc01g093960.3.1	Spen0716_01G089970.1
Solyc01g093970.4.1	Spen0716_01G089980.1
Solyc01g093980.3.1	Spen0716_01G089990.1
Solyc01g094010.3.1	Spen0716_01G090030.1
Solyc01g094020.3.1	Spen0716_01G090040.1
Solyc01g094040.3.1	Spen0716_01G090060.1
Solyc01g094060.4.1	Spen0716_01G090070.1
Solyc01g094070.3.1	Spen0716_01G090080.1
Solyc01g094080.4.1	Spen0716_01G090090.1
Solyc01g094100.2.1	Spen0716_01G090110.1
Solyc01g094110.3.1	Spen0716_01G090120.1
Solyc01g094120.3.1	Spen0716_01G090130.1
Solyc01g094130.2.1	Spen0716_01G090140.1
Solyc01g094140.3.1	Spen0716_01G090150.1
Solyc01g094150.3.1	Spen0716_01G090160.2
Solyc01g094170.3.1	Spen0716_01G090180.1
Solyc01g094180.4.1	Spen0716_01G090190.1
Solyc01g094190.3.1	Spen0716_01G090200.1
Solyc01g094200.4.1	Spen0716_01G090210.1
Solyc01g094210.2.1	Spen0716_01G090220.1
Solyc01g094240.3.1	Spen0716_01G090260.1
Solyc01g094270.3.1	Spen0716_01G090290.1
Solyc01g094280.3.1	Spen0716_01G090300.1
Solyc01g094290.3.1	Spen0716_01G090310.1
Solyc01g094300.1.1	Spen0716_01G090340.1
Solyc01g094310.1.1	Spen0716_01G090330.1
Solyc01g094320.3.1	Spen0716_01G090360.1
Solyc01g094330.3.1	Spen0716_01G090370.2
Solyc01g094340.3.1	Spen0716_01G090380.1
Solyc01g094350.4.1	Spen0716_01G090390.1
Solyc01g094360.3.1	Spen0716_01G090400.1
Solyc01g094370.3.1	Spen0716_01G090410.1
Solyc01g094380.2.1	Spen0716_01G090420.1
Solyc01g094390.2.1	Spen0716_01G090430.1
Solyc01g094400.3.1	Spen0716_01G090440.1
Solyc01g094410.3.1	Spen0716_01G090450.1
Solyc01g094420.3.1	Spen0716_01G090460.1
Solyc01g094460.3.1	Spen0716_01G090520.1
Solyc01g094480.4.1	Spen0716_01G090540.1
Solyc01g094500.3.1	Spen0716_01G090560.2
Solyc01g094510.2.1	Spen0716_01G090570.1
Solyc01g094520.3.1	Spen0716_01G090580.1
Solyc01g094530.4.1	Spen0716_01G090590.1
Solyc01g094540.4.1	Spen0716_01G090600.1
Solyc01g094550.3.1	Spen0716_01G090610.1
Solyc01g094560.4.1	Spen0716_01G090630.1
Solyc01g094570.3.1	Spen0716_01G090620.1
Solyc01g094580.3.1	Spen0716_01G090640.1
Solyc01g094590.4.1	Spen0716_01G090660.1
Solyc01g094600.2.1	Spen0716_01G090650.1
Solyc01g094610.4.1	Spen0716_01G090670.1
Solyc01g094620.3.1	Spen0716_01G090680.1
Solyc01g094630.3.1	Spen0716_01G090690.1
Solyc01g094640.4.1	Spen0716_01G090700.1
Solyc01g094650.4.1	Spen0716_01G090710.1
Solyc01g094660.3.1	Spen0716_01G090720.1
Solyc01g094670.4.1	Spen0716_01G090740.1
Solyc01g094680.4.1	Spen0716_01G090730.1
Solyc01g094690.4.1	Spen0716_01G090750.1
Solyc01g094700.4.1	Spen0716_01G090760.1
Solyc01g094720.3.1	Spen0716_01G090770.1
Solyc01g094750.4.1	Spen0716_01G090780.1
Solyc01g094760.3.1	Spen0716_01G090790.1
Solyc01g094770.4.1	Spen0716_01G090800.1
Solyc01g094780.4.1	Spen0716_01G090810.1
Solyc01g094800.4.1	Spen0716_01G090830.1
Solyc01g094810.3.1	Spen0716_01G090840.1
Solyc01g094820.3.1	Spen0716_01G090850.1
Solyc01g094830.4.1	Spen0716_01G090870.1
Solyc01g094840.3.1	Spen0716_01G090880.1
Solyc01g094850.3.1	Spen0716_01G090890.1
Solyc01g094860.4.1	Spen0716_01G090900.1
Solyc01g094870.3.1	Spen0716_01G090910.1
Solyc01g094880.3.1	Spen0716_01G090920.1
Solyc01g094890.4.1	Spen0716_01G090930.1
Solyc01g094900.1.1	Spen0716_01G090950.1
Solyc01g094920.3.1	Spen0716_01G090980.1
Solyc01g094930.3.1	Spen0716_01G090990.1
Solyc01g094940.4.1	Spen0716_01G091000.1
Solyc01g094950.3.1	Spen0716_01G091010.3
Solyc01g094960.3.1	Spen0716_01G091020.1
Solyc01g094970.4.1	Spen0716_01G091060.1
Solyc01g094990.2.1	Spen0716_01G091040.1
Solyc01g095000.3.1	Spen0716_01G091070.1
Solyc01g095010.4.1	Spen0716_01G091080.1
Solyc01g095020.3.1	Spen0716_01G091090.1
Solyc01g095030.3.1	Spen0716_01G091110.1
Solyc01g095040.3.1	Spen0716_01G091120.1
Solyc01g095050.3.1	Spen0716_01G091140.1
Solyc01g095070.4.1	Spen0716_01G091160.1
Solyc01g095080.3.1	Spen0716_01G091170.1
Solyc01g095090.3.1	Spen0716_01G091180.1
Solyc01g095100.4.1	Spen0716_01G091190.1
Solyc01g095110.4.1	Spen0716_01G091200.1
Solyc01g095120.3.1	Spen0716_01G091210.1
Solyc01g095130.4.1	Spen0716_01G091220.1
Solyc01g095140.4.1	Spen0716_01G091230.1
Solyc01g095150.3.1	Spen0716_01G091240.1
Solyc01g095160.3.1	Spen0716_01G091250.1
Solyc01g095180.2.1	Spen0716_01G091270.1
Solyc01g095190.2.1	Spen0716_01G091280.1
Solyc01g095200.3.1	Spen0716_01G091290.1
Solyc01g095210.3.1	Spen0716_01G091300.1
Solyc01g095230.4.1	Spen0716_01G091310.1
Solyc01g095240.3.1	Spen0716_01G091320.1
Solyc01g095250.1.1	Spen0716_01G091330.1
Solyc01g095260.1.1	Spen0716_01G091340.1
Solyc01g095270.3.1	Spen0716_01G091350.1
Solyc01g095280.4.1	Spen0716_01G091360.1
Solyc01g095290.4.1	Spen0716_01G091370.1
Solyc01g095300.3.1	Spen0716_01G091380.1
Solyc01g095310.1.1	Spen0716_01G091390.1
Solyc01g095320.4.1	Spen0716_01G091400.1
Solyc01g095350.2.1	Spen0716_01G091430.1
Solyc01g095360.2.1	Spen0716_01G091410.1
Solyc01g095370.3.1	Spen0716_01G091420.1
Solyc01g095390.3.1	Spen0716_01G091440.1
Solyc01g095400.4.1	Spen0716_01G091450.1
Solyc01g095410.3.1	Spen0716_01G091460.1
Solyc01g095420.3.1	Spen0716_01G091470.1
Solyc01g095430.3.1	Spen0716_01G091480.1
Solyc01g095440.2.1	Spen0716_01G091490.1
Solyc01g095450.4.1	Spen0716_01G091500.1
Solyc01g095460.3.1	Spen0716_01G091510.1
Solyc01g095470.3.1	Spen0716_01G091520.1
Solyc01g095480.4.1	Spen0716_01G091530.1
Solyc01g095490.3.1	Spen0716_01G091540.1
Solyc01g095500.3.1	Spen0716_01G091550.1
Solyc01g095510.3.1	Spen0716_01G091560.1
Solyc01g095515.1.1	Spen0716_01G091570.1
Solyc01g095530.2.1	Spen0716_01G091580.1
Solyc01g095540.3.1	Spen0716_01G091590.1
Solyc01g095550.2.1	Spen0716_01G091600.1
Solyc01g095570.3.1	Spen0716_01G091620.1
Solyc01g095580.3.1	Spen0716_01G091630.1
Solyc01g095590.3.1	Spen0716_01G091650.1
Solyc01g095600.4.1	Spen0716_01G091660.1
Solyc01g095610.4.1	Spen0716_01G091670.1
Solyc01g095620.3.1	Spen0716_01G091680.1
Solyc01g095630.3.1	Spen0716_01G091690.1
Solyc01g095640.2.1	Spen0716_01G091700.1
Solyc01g095650.4.1	Spen0716_01G091710.1
Solyc01g095670.4.1	Spen0716_01G091720.1
Solyc01g095680.2.1	Spen0716_01G091730.1
Solyc01g095690.2.1	Spen0716_01G091740.1
Solyc01g095700.3.1	Spen0716_01G091790.1
Solyc01g095710.3.1	Spen0716_01G091750.1
Solyc01g095720.3.1	Spen0716_01G091760.1
Solyc01g095730.4.1	Spen0716_01G091770.1
Solyc01g095740.4.1	Spen0716_01G091800.1
Solyc01g095750.2.1	Spen0716_01G091810.1
Solyc01g095770.3.1	Spen0716_01G091820.1
Solyc01g095780.2.1	Spen0716_01G091830.1
Solyc01g095790.4.1	Spen0716_01G091840.1
Solyc01g095800.3.1	Spen0716_01G091850.1
Solyc01g095810.3.1	Spen0716_01G091870.1
Solyc01g095820.2.1	Spen0716_01G091880.1
Solyc01g095830.3.1	Spen0716_01G091890.1
Solyc01g095840.2.1	Spen0716_01G091900.1
Solyc01g095850.1.1	Spen0716_01G091910.1
Solyc01g095860.3.1	Spen0716_01G091920.1
Solyc01g095870.3.1	Spen0716_01G091930.1
Solyc01g095880.1.1	Spen0716_01G091940.1
Solyc01g095890.4.1	Spen0716_01G091950.1
Solyc01g095900.4.1	Spen0716_01G091960.1
Solyc01g095920.4.1	Spen0716_01G091980.1
Solyc01g095930.4.1	Spen0716_01G091990.2
Solyc01g095960.4.1	Spen0716_01G092000.1
Solyc01g095970.3.1	Spen0716_01G092020.1
Solyc01g095980.3.1	Spen0716_01G092030.1
Solyc01g095990.3.1	Spen0716_01G092040.1
Solyc01g096000.2.1	Spen0716_01G092050.1
Solyc01g096010.4.1	Spen0716_01G092060.1
Solyc01g096020.4.1	Spen0716_01G092070.1
Solyc01g096030.4.1	Spen0716_01G092080.1
Solyc01g096040.4.1	Spen0716_01G092090.1
Solyc01g096050.4.1	Spen0716_01G092100.1
Solyc01g096060.4.1	Spen0716_01G092110.1
Solyc01g096070.3.1	Spen0716_01G092120.2
Solyc01g096080.3.1	Spen0716_01G092130.1
Solyc01g096090.4.1	Spen0716_01G092140.1
Solyc01g096100.2.1	Spen0716_01G092160.1
Solyc01g096110.3.1	Spen0716_01G092170.1
Solyc01g096120.3.1	Spen0716_01G092190.1
Solyc01g096130.3.1	Spen0716_01G092200.1
Solyc01g096140.3.1	Spen0716_01G092220.1
Solyc01g096150.4.1	Spen0716_01G092250.1
Solyc01g096160.4.1	Spen0716_01G092260.1
Solyc01g096170.4.1	Spen0716_01G092230.1
Solyc01g096180.4.1	Spen0716_01G092270.1
Solyc01g096190.3.1	Spen0716_01G092280.1
Solyc01g096200.4.1	Spen0716_01G092300.1
Solyc01g096220.3.1	Spen0716_01G092320.1
Solyc01g096230.4.1	Spen0716_01G092330.1
Solyc01g096240.4.1	Spen0716_01G092340.1
Solyc01g096250.2.1	Spen0716_01G092350.1
Solyc01g096260.4.1	Spen0716_01G092360.1
Solyc01g096270.3.1	Spen0716_01G092370.1
Solyc01g096280.2.1	Spen0716_01G092380.1
Solyc01g096300.4.1	Spen0716_01G092400.1
Solyc01g096320.3.1	Spen0716_01G092410.1
Solyc01g096340.3.1	Spen0716_01G092420.1
Solyc01g096350.3.1	Spen0716_01G092430.1
Solyc01g096360.3.1	Spen0716_01G092440.1
Solyc01g096370.4.1	Spen0716_01G092450.1
Solyc01g096380.1.1	Spen0716_01G092470.1
Solyc01g096390.4.1	Spen0716_01G092480.1
Solyc01g096400.4.1	Spen0716_01G092490.1
Solyc01g096410.4.1	Spen0716_01G092500.1
Solyc01g096420.3.1	Spen0716_01G092510.1
Solyc01g096430.4.1	Spen0716_01G092520.1
Solyc01g096440.4.1	Spen0716_01G092530.1
Solyc01g096450.4.1	Spen0716_01G092540.1
Solyc01g096460.2.1	Spen0716_01G092550.1
Solyc01g096470.3.1	Spen0716_01G092560.1
Solyc01g096480.2.1	Spen0716_01G092570.1
Solyc01g096490.3.1	Spen0716_01G092580.1
Solyc01g096500.3.1	Spen0716_01G092590.1
Solyc01g096510.2.1	Spen0716_01G092600.1
Solyc01g096520.3.1	Spen0716_01G092610.1
Solyc01g096530.3.1	Spen0716_01G092620.1
Solyc01g096550.3.1	Spen0716_01G092640.1
Solyc01g096560.3.1	Spen0716_01G092650.1
Solyc01g096570.3.1	Spen0716_01G092660.1
Solyc01g096580.3.1	Spen0716_01G092670.1
Solyc01g096600.4.1	Spen0716_01G092690.1
Solyc01g096610.4.1	Spen0716_01G092700.1
Solyc01g096650.3.1	Spen0716_01G092740.1
Solyc01g096660.3.1	Spen0716_01G092750.1
Solyc01g096670.4.1	Spen0716_01G092760.1
Solyc01g096680.4.1	Spen0716_01G092770.1
Solyc01g096690.3.1	Spen0716_01G092790.1
Solyc01g096700.4.1	Spen0716_01G092800.1
Solyc01g096710.4.1	Spen0716_01G092810.1
Solyc01g096720.4.1	Spen0716_01G092820.1
Solyc01g096730.2.1	Spen0716_01G092830.1
Solyc01g096750.1.1	Spen0716_01G092850.2
Solyc01g096760.3.1	Spen0716_01G092860.1
Solyc01g096780.4.1	Spen0716_01G092870.1
Solyc01g096790.4.1	Spen0716_01G092880.1
Solyc01g096800.3.1	Spen0716_01G092890.1
Solyc01g096810.3.1	Spen0716_01G092900.1
Solyc01g096820.4.1	Spen0716_01G092910.1
Solyc01g096840.3.1	Spen0716_01G092930.1
Solyc01g096850.4.1	Spen0716_01G092940.1
Solyc01g096860.3.1	Spen0716_01G092950.1
Solyc01g096870.4.1	Spen0716_01G092960.1
Solyc01g096880.4.1	Spen0716_01G092970.1
Solyc01g096900.3.1	Spen0716_01G092990.1
Solyc01g096910.3.1	Spen0716_01G093000.1
Solyc01g096920.3.1	Spen0716_01G093020.1
Solyc01g096930.3.1	Spen0716_01G093030.1
Solyc01g096940.4.1	Spen0716_01G093120.1
Solyc01g096950.4.1	Spen0716_01G093040.1
Solyc01g096960.3.1	Spen0716_01G093130.1
Solyc01g097000.3.1	Spen0716_01G093070.2
Solyc01g097010.3.1	Spen0716_01G093080.1
Solyc01g097020.4.1	Spen0716_01G093160.1
Solyc01g097030.3.1	Spen0716_01G093170.1
Solyc01g097040.4.1	Spen0716_01G093090.1
Solyc01g097050.4.1	Spen0716_01G093190.1
Solyc01g097070.4.1	Spen0716_01G093100.1
Solyc01g097110.2.1	Spen0716_01G093230.1
Solyc01g097120.3.1	Spen0716_01G093110.1
Solyc01g097130.4.1	Spen0716_01G093240.1
Solyc01g097140.4.1	Spen0716_01G093250.1
Solyc01g097160.3.1	Spen0716_01G093260.1
Solyc01g097170.3.1	Spen0716_01G093270.1
Solyc01g097180.2.1	Spen0716_01G093290.1
Solyc01g097190.4.1	Spen0716_01G093300.1
Solyc01g097200.1.1	Spen0716_01G093330.1
Solyc01g097220.3.1	Spen0716_01G093340.1
Solyc01g097230.4.1	Spen0716_01G093350.1
Solyc01g097240.3.1	Spen0716_01G093360.1
Solyc01g097250.4.1	Spen0716_01G093370.1
Solyc01g097290.4.1	Spen0716_01G093410.1
Solyc01g097300.4.1	Spen0716_01G093420.1
Solyc01g097320.3.1	Spen0716_01G093450.1
Solyc01g097330.3.1	Spen0716_01G093460.1
Solyc01g097340.3.1	Spen0716_01G093470.1
Solyc01g097350.4.1	Spen0716_01G093480.1
Solyc01g097360.4.1	Spen0716_01G093490.1
Solyc01g097370.1.1	Spen0716_01G093500.1
Solyc01g097380.2.1	Spen0716_01G093510.1
Solyc01g097390.4.1	Spen0716_01G093520.1
Solyc01g097400.1.1	Spen0716_01G093540.1
Solyc01g097430.4.1	Spen0716_01G093550.1
Solyc01g097440.3.1	Spen0716_01G093560.1
Solyc01g097450.3.1	Spen0716_01G093580.1
Solyc01g097470.4.1	Spen0716_01G093600.1
Solyc01g097490.1.1	Spen0716_01G093610.1
Solyc01g097500.4.1	Spen0716_01G093620.1
Solyc01g097510.4.1	Spen0716_01G093630.1
Solyc01g097520.4.1	Spen0716_01G093640.1
Solyc01g097540.4.1	Spen0716_01G093660.1
Solyc01g097550.4.1	Spen0716_01G093670.1
Solyc01g097570.2.1	Spen0716_01G093680.1
Solyc01g097600.2.1	Spen0716_01G093690.1
Solyc01g097610.3.1	Spen0716_01G093700.1
Solyc01g097620.2.1	Spen0716_01G093710.1
Solyc01g097630.3.1	Spen0716_01G093720.1
Solyc01g097640.3.1	Spen0716_01G093730.1
Solyc01g097650.3.1	Spen0716_01G093740.1
Solyc01g097670.4.1	Spen0716_01G093750.1
Solyc01g097680.2.1	Spen0716_01G093760.1
Solyc01g097700.1.1	Spen0716_01G093770.1
Solyc01g097730.4.1	Spen0716_01G093840.1
Solyc01g097740.3.1	Spen0716_01G093850.1
Solyc01g097760.3.1	Spen0716_01G093910.1
Solyc01g097770.4.1	Spen0716_01G093920.1
Solyc01g097790.3.1	Spen0716_01G093930.1
Solyc01g097800.3.1	Spen0716_01G093940.1
Solyc01g097810.3.1	Spen0716_01G093950.1
Solyc01g097820.4.1	Spen0716_01G093960.1
Solyc01g097830.2.1	Spen0716_01G093970.1
Solyc01g097840.3.1	Spen0716_01G093980.1
Solyc01g097850.1.1	Spen0716_01G093990.1
Solyc01g097860.4.1	Spen0716_01G094000.1
Solyc01g097870.3.1	Spen0716_01G094010.1
Solyc01g097880.4.1	Spen0716_01G094020.1
Solyc01g097890.2.1	Spen0716_01G094030.1
Solyc01g097910.2.1	Spen0716_01G094040.1
Solyc01g097920.3.1	Spen0716_01G094050.1
Solyc01g097950.3.1	Spen0716_01G094090.1
Solyc01g097960.3.1	Spen0716_01G094100.1
Solyc01g097970.4.1	Spen0716_01G094120.1
Solyc01g097980.3.1	Spen0716_01G094130.1
Solyc01g098000.3.1	Spen0716_01G094140.1
Solyc01g098010.4.1	Spen0716_01G094170.1
Solyc01g098020.2.1	Spen0716_01G094160.1
Solyc01g098030.4.1	Spen0716_01G094150.1
Solyc01g098040.3.1	Spen0716_01G094180.1
Solyc01g098050.1.1	Spen0716_01G094190.1
Solyc01g098060.1.1	Spen0716_01G094200.1
Solyc01g098070.1.1	Spen0716_01G094220.1
Solyc01g098080.3.1	Spen0716_01G094230.1
Solyc01g098090.3.1	Spen0716_01G094240.1
Solyc01g098100.2.1	Spen0716_01G094250.1
Solyc01g098140.4.1	Spen0716_01G094280.1
Solyc01g098150.3.1	Spen0716_01G094310.1
Solyc01g098160.3.1	Spen0716_01G094320.1
Solyc01g098170.3.1	Spen0716_01G094330.2
Solyc01g098180.3.1	Spen0716_01G094340.1
Solyc01g098190.3.1	Spen0716_01G094350.1
Solyc01g098200.3.1	Spen0716_01G094360.1
Solyc01g098210.3.1	Spen0716_01G094370.1
Solyc01g098220.2.1	Spen0716_01G094380.1
Solyc01g098230.3.1	Spen0716_01G094390.1
Solyc01g098250.4.1	Spen0716_01G094410.1
Solyc01g098320.4.1	Spen0716_01G094500.1
Solyc01g098330.1.1	Spen0716_01G094510.1
Solyc01g098340.3.1	Spen0716_01G094520.1
Solyc01g098350.3.1	Spen0716_01G094530.1
Solyc01g098360.1.1	Spen0716_01G094540.1
Solyc01g098380.4.1	Spen0716_01G094590.1
Solyc01g098390.3.1	Spen0716_01G094600.1
Solyc01g098400.3.1	Spen0716_01G094620.1
Solyc01g098410.4.1	Spen0716_01G094630.1
Solyc01g098430.3.1	Spen0716_01G094640.1
Solyc01g098440.3.1	Spen0716_01G094650.1
Solyc01g098450.4.1	Spen0716_01G094670.1
Solyc01g098460.4.1	Spen0716_01G094690.1
Solyc01g098480.3.1	Spen0716_01G094700.1
Solyc01g098490.3.1	Spen0716_01G094710.1
Solyc01g098500.3.1	Spen0716_01G094720.1
Solyc01g098520.3.1	Spen0716_01G094760.1
Solyc01g098530.3.1	Spen0716_01G094780.1
Solyc01g098550.3.1	Spen0716_01G094790.1
Solyc01g098560.3.1	Spen0716_01G094810.1
Solyc01g098570.2.1	Spen0716_01G094820.1
Solyc01g098580.3.1	Spen0716_01G094830.1
Solyc01g098590.3.1	Spen0716_01G094840.1
Solyc01g098600.3.1	Spen0716_01G094850.1
Solyc01g098610.4.1	Spen0716_01G094860.1
Solyc01g098630.3.1	Spen0716_01G094870.1
Solyc01g098640.3.1	Spen0716_01G094880.1
Solyc01g098650.2.1	Spen0716_01G094890.1
Solyc01g098670.3.1	Spen0716_01G094900.1
Solyc01g098680.2.1	Spen0716_01G094910.1
Solyc01g098690.2.1	Spen0716_01G094920.1
Solyc01g098700.4.1	Spen0716_01G094930.1
Solyc01g098710.3.1	Spen0716_01G094940.1
Solyc01g098720.3.1	Spen0716_01G094950.1
Solyc01g098740.4.1	Spen0716_01G094970.1
Solyc01g098750.3.1	Spen0716_01G094980.1
Solyc01g098760.4.1	Spen0716_01G094990.1
Solyc01g098770.1.1	Spen0716_01G095000.1
Solyc01g098780.3.1	Spen0716_01G095010.1
Solyc01g098790.2.1	Spen0716_01G095020.1
Solyc01g098800.4.1	Spen0716_01G095030.2
Solyc01g098810.4.1	Spen0716_01G095040.1
Solyc01g098820.3.1	Spen0716_01G095050.1
Solyc01g098830.3.1	Spen0716_01G095060.1
Solyc01g098840.3.1	Spen0716_01G095070.1
Solyc01g098850.3.1	Spen0716_01G095090.1
Solyc01g098860.3.1	Spen0716_01G095080.1
Solyc01g098870.3.1	Spen0716_01G095100.1
Solyc01g098880.3.1	Spen0716_01G095110.1
Solyc01g098890.1.1	Spen0716_01G095120.1
Solyc01g098900.3.1	Spen0716_01G095130.1
Solyc01g098910.3.1	Spen0716_01G095140.1
Solyc01g098920.4.1	Spen0716_01G095150.1
Solyc01g098930.3.1	Spen0716_01G095160.1
Solyc01g098940.3.1	Spen0716_01G095170.1
Solyc01g098950.3.1	Spen0716_05G024070.1
Solyc01g098960.3.1	Spen0716_01G095180.1
Solyc01g098970.3.1	Spen0716_01G095190.1
Solyc01g098990.4.1	Spen0716_01G095220.1
Solyc01g099000.1.1	Spen0716_01G095230.1
Solyc01g099020.3.1	Spen0716_01G095270.1
Solyc01g099030.4.1	Spen0716_01G095280.1
Solyc01g099035.1.1	Spen0716_05G033060.1
Solyc01g099050.3.1	Spen0716_01G095310.1
Solyc01g099060.3.1	Spen0716_01G095330.1
Solyc01g099080.4.1	Spen0716_01G095340.1
Solyc01g099090.3.1	Spen0716_01G095350.1
Solyc01g099100.4.1	Spen0716_01G095360.1
Solyc01g099110.4.1	Spen0716_01G095370.1
Solyc01g099120.4.1	Spen0716_01G095380.1
Solyc01g099130.3.1	Spen0716_01G095390.1
Solyc01g099140.4.1	Spen0716_01G095400.1
Solyc01g099150.5.1.1	Spen0716_01G095420.1
Solyc01g099160.4.1	Spen0716_01G095430.1
Solyc01g099170.4.1	Spen0716_01G095440.1
Solyc01g099190.4.1	Spen0716_01G095470.1
Solyc01g099210.3.1	Spen0716_01G095490.1
Solyc01g099220.3.1	Spen0716_01G095500.1
Solyc01g099230.3.1	Spen0716_01G095510.1
Solyc01g099240.4.1	Spen0716_01G095520.1
Solyc01g099260.3.1	Spen0716_01G095560.1
Solyc01g099270.2.1	Spen0716_01G095570.1
Solyc01g099280.3.1	Spen0716_01G095580.1
Solyc01g099290.3.1	Spen0716_01G095590.1
Solyc01g099300.3.1	Spen0716_01G095600.1
Solyc01g099310.4.1	Spen0716_01G095610.1
Solyc01g099320.4.1	Spen0716_01G095630.1
Solyc01g099340.3.1	Spen0716_01G095650.1
Solyc01g099350.3.1	Spen0716_01G095660.1
Solyc01g099370.3.1	Spen0716_01G095680.1
Solyc01g099380.4.1	Spen0716_01G095690.1
Solyc01g099400.4.1	Spen0716_01G095710.1
Solyc01g099410.3.1	Spen0716_01G095720.1
Solyc01g099460.3.1	Spen0716_02G026930.1
Solyc01g099500.1.1	Spen0716_01G095780.1
Solyc01g099520.3.1	Spen0716_01G095800.1
Solyc01g099560.3.1	Spen0716_01G095840.1
Solyc01g099590.4.1	Spen0716_01G095930.1
Solyc01g099600.4.1	Spen0716_01G095940.1
Solyc01g099620.3.1	Spen0716_01G095950.1
Solyc01g099630.4.1	Spen0716_01G095960.1
Solyc01g099650.3.1	Spen0716_01G095990.1
Solyc01g099660.4.1	Spen0716_01G096000.1
Solyc01g099670.3.1	Spen0716_01G096010.1
Solyc01g099690.3.1	Spen0716_01G096030.1
Solyc01g099700.3.1	Spen0716_01G096040.1
Solyc01g099710.4.1	Spen0716_01G096050.1
Solyc01g099720.2.1	Spen0716_01G096060.1
Solyc01g099730.3.1	Spen0716_01G096070.1
Solyc01g099750.2.1	Spen0716_01G096090.2
Solyc01g099790.3.1	Spen0716_01G096130.1
Solyc01g099810.3.1	Spen0716_01G096140.1
Solyc01g099820.3.1	Spen0716_01G096150.1
Solyc01g099830.3.1	Spen0716_01G096160.1
Solyc01g099840.3.1	Spen0716_01G096180.1
Solyc01g099850.3.1	Spen0716_01G096190.1
Solyc01g099860.3.1	Spen0716_01G096200.1
Solyc01g099880.4.1	Spen0716_01G096230.1
Solyc01g099890.3.1	Spen0716_01G096240.1
Solyc01g099900.4.1	Spen0716_01G096250.1
Solyc01g099910.4.1	Spen0716_01G096260.1
Solyc01g099920.4.1	Spen0716_01G096270.1
Solyc01g099930.3.1	Spen0716_01G096280.1
Solyc01g099940.3.1	Spen0716_01G096290.1
Solyc01g099950.1.1	Spen0716_01G096300.1
Solyc01g099960.4.1	Spen0716_01G096310.1
Solyc01g099970.4.1	Spen0716_01G096320.1
Solyc01g099980.4.1	Spen0716_01G096340.1
Solyc01g099990.3.1	Spen0716_01G096350.1
Solyc01g100000.3.1	Spen0716_01G096360.2
Solyc01g100010.3.1	Spen0716_01G096370.1
Solyc01g100020.4.1	Spen0716_01G096380.1
Solyc01g100030.5.1.1	Spen0716_01G096390.1
Solyc01g100040.3.1	Spen0716_01G096410.1
Solyc01g100050.3.1	Spen0716_01G096430.1
Solyc01g100060.4.1	Spen0716_01G096440.1
Solyc01g100070.3.1	Spen0716_01G096460.1
Solyc01g100080.3.1	Spen0716_01G096450.2
Solyc01g100090.1.1	Spen0716_01G096470.1
Solyc01g100100.4.1	Spen0716_01G096490.1
Solyc01g100110.4.1	Spen0716_01G096500.1
Solyc01g100120.4.1	Spen0716_01G096520.1
Solyc01g100130.3.1	Spen0716_01G096510.1
Solyc01g100140.4.1	Spen0716_01G096530.1
Solyc01g100160.3.1	Spen0716_01G096540.1
Solyc01g100170.3.1	Spen0716_01G096550.1
Solyc01g100180.4.1	Spen0716_01G096560.1
Solyc01g100190.4.1	Spen0716_01G096570.1
Solyc01g100200.3.1	Spen0716_01G096590.1
Solyc01g100210.3.1	Spen0716_01G096600.1
Solyc01g100220.3.1	Spen0716_01G096610.1
Solyc01g100230.3.1	Spen0716_01G096660.1
Solyc01g100240.3.1	Spen0716_01G096680.1
Solyc01g100250.3.1	Spen0716_01G096690.1
Solyc01g100260.4.1	Spen0716_01G096700.1
Solyc01g100270.4.1	Spen0716_01G096710.1
Solyc01g100280.4.1	Spen0716_01G096730.1
Solyc01g100290.4.1	Spen0716_01G096740.1
Solyc01g100310.2.1	Spen0716_01G096750.1
Solyc01g100320.3.1	Spen0716_01G096760.1
Solyc01g100330.3.1	Spen0716_01G096770.1
Solyc01g100340.4.1	Spen0716_01G096780.1
Solyc01g100350.3.1	Spen0716_01G096790.1
Solyc01g100360.4.1	Spen0716_01G096800.1
Solyc01g100370.3.1	Spen0716_01G096810.1
Solyc01g100380.4.1	Spen0716_01G096820.1
Solyc01g100390.3.1	Spen0716_01G096830.1
Solyc01g100400.3.1	Spen0716_01G096840.1
Solyc01g100410.3.1	Spen0716_01G096850.1
Solyc01g100420.3.1	Spen0716_01G096860.1
Solyc01g100430.3.1	Spen0716_01G096870.1
Solyc01g100440.3.1	Spen0716_01G096880.1
Solyc01g100450.1.1	Spen0716_01G096890.1
Solyc01g100460.3.1	Spen0716_01G096900.1
Solyc01g100480.3.1	Spen0716_01G096910.1
Solyc01g100490.4.1	Spen0716_01G096920.1
Solyc01g100500.3.1	Spen0716_01G096930.1
Solyc01g100510.4.1	Spen0716_01G096940.1
Solyc01g100520.3.1	Spen0716_01G096950.1
Solyc01g100530.3.1	Spen0716_01G096960.1
Solyc01g100540.4.1	Spen0716_01G096980.1
Solyc01g100570.4.1	Spen0716_01G096990.1
Solyc01g100580.3.1	Spen0716_01G097000.1
Solyc01g100590.3.1	Spen0716_01G097010.1
Solyc01g100600.4.1	Spen0716_01G097020.1
Solyc01g100610.3.1	Spen0716_01G097030.1
Solyc01g100620.3.1	Spen0716_10G024610.1
Solyc01g100630.3.1	Spen0716_01G097070.1
Solyc01g100640.4.1	Spen0716_01G097080.1
Solyc01g100650.3.1	Spen0716_01G097110.1
Solyc01g100660.4.1	Spen0716_01G097120.1
Solyc01g100670.1.1	Spen0716_01G097130.1
Solyc01g100680.1.1	Spen0716_01G097140.1
Solyc01g100690.3.1	Spen0716_01G097150.1
Solyc01g100720.3.1	Spen0716_01G097180.1
Solyc01g100730.3.1	Spen0716_01G097190.1
Solyc01g100740.4.1	Spen0716_01G097200.1
Solyc01g100780.3.1	Spen0716_01G097220.1
Solyc01g100790.1.1	Spen0716_01G097230.1
Solyc01g100800.2.1	Spen0716_01G097240.1
Solyc01g100810.3.1	Spen0716_01G097250.1
Solyc01g100820.3.1	Spen0716_01G097260.1
Solyc01g100830.2.1	Spen0716_01G097270.1
Solyc01g100840.3.1	Spen0716_01G097280.1
Solyc01g100850.3.1	Spen0716_01G097290.1
Solyc01g100860.3.1	Spen0716_01G097310.1
Solyc01g100880.4.1	Spen0716_01G097320.1
Solyc01g100900.4.1	Spen0716_01G097350.1
Solyc01g100920.3.1	Spen0716_01G097390.1
Solyc01g100930.3.1	Spen0716_01G097400.1
Solyc01g100940.2.1	Spen0716_01G097410.1
Solyc01g100960.3.1	Spen0716_01G097430.1
Solyc01g100970.3.1	Spen0716_01G097440.1
Solyc01g100990.3.1	Spen0716_01G097460.1
Solyc01g101000.3.1	Spen0716_01G097470.1
Solyc01g101010.4.1	Spen0716_01G097480.1
Solyc01g101020.4.1	Spen0716_01G097490.1
Solyc01g101030.4.1	Spen0716_01G097500.1
Solyc01g101040.3.1	Spen0716_01G097510.1
Solyc01g101050.3.1	Spen0716_01G097520.1
Solyc01g101060.4.1	Spen0716_01G097530.1
Solyc01g101070.3.1	Spen0716_01G097550.1
Solyc01g101090.3.1	Spen0716_01G097560.1
Solyc01g101100.4.1	Spen0716_01G097570.1
Solyc01g101110.3.1	Spen0716_01G097580.1
Solyc01g101120.4.1	Spen0716_01G097590.1
Solyc01g101130.3.1	Spen0716_01G097620.1
Solyc01g101140.4.1	Spen0716_01G097600.1
Solyc01g101150.3.1	Spen0716_01G097610.1
Solyc01g101160.2.1	Spen0716_01G097630.1
Solyc01g101180.4.1	Spen0716_01G097650.1
Solyc01g101190.3.1	Spen0716_01G097660.1
Solyc01g101225.1.1	Spen0716_01G097690.1
Solyc01g101240.4.1	Spen0716_01G097700.1
Solyc01g101250.3.1	Spen0716_01G097710.1
Solyc01g101260.2.1	Spen0716_01G097720.1
Solyc01g102260.3.1	Spen0716_01G097730.1
Solyc01g102290.3.1	Spen0716_01G097780.1
Solyc01g102300.3.1	Spen0716_01G097790.1
Solyc01g102330.3.1	Spen0716_01G097830.1
Solyc01g102340.3.1	Spen0716_01G097840.1
Solyc01g102350.3.1	Spen0716_01G097850.1
Solyc01g102360.3.1	Spen0716_01G097860.1
Solyc01g102370.4.1	Spen0716_01G097870.1
Solyc01g102380.5.1.1	Spen0716_01G097880.1
Solyc01g102410.3.1	Spen0716_01G097920.1
Solyc01g102420.1.1	Spen0716_01G097910.1
Solyc01g102460.4.1	Spen0716_01G097960.1
Solyc01g102470.2.1	Spen0716_01G097970.1
Solyc01g102480.3.1	Spen0716_01G097980.1
Solyc01g102490.3.1	Spen0716_01G097990.1
Solyc01g102500.3.1	Spen0716_01G098000.1
Solyc01g102510.4.1	Spen0716_01G098010.1
Solyc01g102520.4.1	Spen0716_01G098020.1
Solyc01g102530.3.1	Spen0716_01G098030.1
Solyc01g102540.3.1	Spen0716_01G098040.1
Solyc01g102580.3.1	Spen0716_01G098060.1
Solyc01g102610.3.1	Spen0716_01G098080.1
Solyc01g102630.4.1	Spen0716_01G098100.1
Solyc01g102640.2.1	Spen0716_01G098130.1
Solyc01g102660.4.1	Spen0716_01G098170.1
Solyc01g102670.3.1	Spen0716_01G098180.1
Solyc01g102680.4.1	Spen0716_01G098200.1
Solyc01g102690.4.1	Spen0716_01G098210.1
Solyc01g102700.4.1	Spen0716_01G098220.1
Solyc01g102710.2.1	Spen0716_01G098240.1
Solyc01g102720.3.1	Spen0716_01G098250.1
Solyc01g102730.3.1	Spen0716_01G098260.1
Solyc01g102740.3.1	Spen0716_01G098270.1
Solyc01g102750.3.1	Spen0716_01G098280.1
Solyc01g102760.3.1	Spen0716_01G098290.1
Solyc01g102790.3.1	Spen0716_01G098300.1
Solyc01g102800.3.1	Spen0716_01G098310.1
Solyc01g102810.3.1	Spen0716_01G098320.1
Solyc01g102820.4.1	Spen0716_01G098330.1
Solyc01g102830.3.1	Spen0716_01G098340.1
Solyc01g102850.3.1	Spen0716_01G098360.1
Solyc01g102860.2.1	Spen0716_01G098370.1
Solyc01g102870.3.1	Spen0716_01G098380.1
Solyc01g102880.3.1	Spen0716_01G098420.1
Solyc01g102890.4.1	Spen0716_01G098430.1
Solyc01g102895.1.1	Spen0716_01G098440.1
Solyc01g102910.4.1	Spen0716_01G098450.1
Solyc01g102940.3.1	Spen0716_01G098480.1
Solyc01g102950.3.1	Spen0716_01G098490.1
Solyc01g102960.3.1	Spen0716_01G098500.1
Solyc01g102970.3.1	Spen0716_01G098510.1
Solyc01g102980.3.1	Spen0716_01G098520.1
Solyc01g103010.4.1	Spen0716_01G098570.1
Solyc01g103020.4.1	Spen0716_01G098580.1
Solyc01g103030.3.1	Spen0716_01G098590.1
Solyc01g103040.4.1	Spen0716_01G098600.1
Solyc01g103050.3.1	Spen0716_01G098610.1
Solyc01g103060.4.1	Spen0716_01G098620.1
Solyc01g103070.2.1	Spen0716_01G098630.1
Solyc01g103080.3.1	Spen0716_01G098640.1
Solyc01g103090.4.1	Spen0716_01G098660.1
Solyc01g103100.3.1	Spen0716_01G098670.1
Solyc01g103110.3.1	Spen0716_01G098680.1
Solyc01g103130.2.1	Spen0716_01G098700.1
Solyc01g103140.3.1	Spen0716_01G098710.1
Solyc01g103150.3.1	Spen0716_01G098720.1
Solyc01g103160.3.1	Spen0716_01G098730.1
Solyc01g103170.4.1	Spen0716_01G098740.1
Solyc01g103180.4.1	Spen0716_01G098750.1
Solyc01g103230.3.1	Spen0716_01G098820.1
Solyc01g103240.4.1	Spen0716_01G098830.1
Solyc01g103250.4.1	Spen0716_01G098840.1
Solyc01g103350.3.1	Spen0716_01G098910.1
Solyc01g103360.4.1	Spen0716_01G098920.1
Solyc01g103370.3.1	Spen0716_01G098930.1
Solyc01g103390.3.1	Spen0716_01G098980.1
Solyc01g103400.4.1	Spen0716_01G098940.1
Solyc01g103410.3.1	Spen0716_01G098990.1
Solyc01g103420.4.1	Spen0716_01G098960.1
Solyc01g103430.4.1	Spen0716_01G099000.1
Solyc01g103440.3.1	Spen0716_01G099010.1
Solyc01g103450.3.1	Spen0716_01G099020.1
Solyc01g103460.2.1	Spen0716_01G099040.1
Solyc01g103470.2.1	Spen0716_01G099050.1
Solyc01g103480.3.1	Spen0716_01G099060.1
Solyc01g103490.3.1	Spen0716_01G099070.1
Solyc01g103500.4.1	Spen0716_01G099080.1
Solyc01g103510.4.1	Spen0716_01G099090.1
Solyc01g103530.3.1	Spen0716_01G099100.1
Solyc01g103540.3.1	Spen0716_01G099110.1
Solyc01g103550.1.1	Spen0716_01G099120.1
Solyc01g103560.3.1	Spen0716_01G099130.1
Solyc01g103570.3.1	Spen0716_01G099140.1
Solyc01g103580.3.1	Spen0716_01G099150.1
Solyc01g103590.4.1	Spen0716_01G099190.1
Solyc01g103595.1.1	Spen0716_01G099210.1
Solyc01g103610.4.1	Spen0716_01G099230.1
Solyc01g103620.4.1	Spen0716_01G099250.1
Solyc01g103630.4.1	Spen0716_01G099260.1
Solyc01g103640.4.1	Spen0716_01G099290.1
Solyc01g103650.3.1	Spen0716_01G099270.1
Solyc01g103660.4.1	Spen0716_01G099300.2
Solyc01g103670.4.1	Spen0716_01G099310.1
Solyc01g103680.3.1	Spen0716_01G099340.1
Solyc01g103690.4.1	Spen0716_01G099350.1
[truncated: 19,096 more rows]
