# Supplementary material for: Wild tomato genome assemblies reveal structural variants and repeat content act as recombination barriers
Source: Nat Commun. 2026 Jun 28;17:5590. doi: 10.1038/s41467-026-74784-5 (PMC13310191; doi:10.1038/s41467-026-74784-5)
Supplement: Supplementary file 6 — Supplementary Dataset 4 [file 41467_2026_74784_MOESM6_ESM.xlsx]

## Sheet: Supplementary Data 4
Supplementary Data 4: Recombination coldspots identified in tomato intraspecific and interspecific hybrid backcross populations
Chromosome	Start	End	Hybrid	Sex	Clust_ID
ch01	1	1660000	MbxChees	male	1
ch01	1930000	4040000	MbxPen	female	2
ch01	2020000	4170000	MbxPen	male	2
ch01	4580000	5760000	MbxPen	female	3
ch01	4700000	6290000	MbxMT	male	3
ch01	5750000	72220000	MbxMT	female	4
ch01	5780000	72900000	MbxChees	male	4
ch01	6330000	73410000	MbxMT	male	4
ch01	6460000	70560000	MbxPen	female	4
ch01	6490000	74690000	MbxPen	male	4
ch01	7230000	72890000	MbxChees	female	4
ch01	70570000	72670000	MbxPen	female	5
ch01	72910000	74040000	MbxChees	female	6
ch01	72910000	74430000	MbxChees	male	6
ch01	73100000	74390000	MbxMT	female	6
ch01	74050000	75780000	MbxChees	female	7
ch01	75430000	81000000	MbxPen	male	8
ch01	75790000	76800000	MbxChees	female	9
ch01	76160000	80980000	MbxPen	female	8
ch01	82880000	84400000	MbxMT	female	10
ch01	84050000	85850000	MbxChees	male	11
ch01	86660000	88680000	MbxChees	male	12
ch01	94830000	96472708	MbxChees	male	13
ch02	1	29180000	MbxPen	female	14
ch02	1	32460000	MbxPen	male	14
ch02	1	32990000	MbxChees	male	14
ch02	1	33140000	MbxChees	female	14
ch02	29200000	30530000	MbxPen	female	15
ch02	29210000	32720000	MbxMT	male	16
ch02	31720000	32770000	MbxMT	female	17
ch02	33650000	35190000	MbxChees	male	18
ch02	36860000	39300000	MbxMT	male	19
ch03	2980000	6250000	MbxPen	male	20
ch03	3040000	7990000	MbxPen	female	20
ch03	6350000	48990000	MbxChees	female	21
ch03	6480000	49400000	MbxChees	male	21
ch03	6610000	7700000	MbxMT	male	22
ch03	6670000	7720000	MbxMT	female	22
ch03	6960000	8110000	MbxPen	male	22
ch03	8080000	48600000	MbxMT	male	21
ch03	8110000	48540000	MbxMT	female	21
ch03	8120000	11840000	MbxPen	male	23
ch03	8250000	56950000	MbxPen	female	21
ch03	11850000	57090000	MbxPen	male	21
ch03	49450000	50890000	MbxMT	male	24
ch03	51100000	55750000	MbxChees	male	25
ch03	51420000	54540000	MbxChees	female	25
ch03	51450000	52480000	MbxMT	male	26
ch03	52270000	53330000	MbxMT	female	27
ch03	53090000	54430000	MbxMT	male	28
ch03	53720000	55590000	MbxMT	female	29
ch03	54440000	55450000	MbxMT	male	29
ch03	66260000	68473247	MbxChees	male	30
ch03	66460000	68473247	MbxChees	female	30
ch03	66520000	68473247	MbxPen	female	30
ch03	66620000	68473247	MbxPen	male	30
ch04	5450000	6580000	MbxPen	male	31
ch04	6200000	7230000	MbxPen	female	32
ch04	6500000	51390000	MbxChees	male	33
ch04	6610000	54070000	MbxPen	male	33
ch04	7240000	51650000	MbxPen	female	33
ch04	7360000	51210000	MbxMT	male	33
ch04	7420000	51590000	MbxMT	female	33
ch04	7580000	52960000	MbxChees	female	33
ch04	51230000	53210000	MbxMT	male	34
ch04	51460000	56590000	MbxChees	male	37
ch04	51660000	52890000	MbxPen	female	35
ch04	52240000	53450000	MbxMT	female	36
ch04	53280000	54530000	MbxPen	female	38
ch04	53310000	54860000	MbxChees	female	38
ch04	54080000	55130000	MbxPen	male	39
ch04	54540000	56120000	MbxPen	female	40
ch04	54880000	56590000	MbxChees	female	41
ch04	55720000	56970000	MbxMT	female	42
ch04	56090000	59490000	MbxPen	male	43
ch04	56600000	59090000	MbxChees	female	43
ch04	56920000	58910000	MbxPen	female	44
ch04	57060000	59050000	MbxChees	male	44
ch04	57130000	58890000	MbxMT	male	44
ch04	57290000	59290000	MbxMT	female	45
ch04	61720000	63190000	MbxMT	female	46
ch04	61750000	62760000	MbxChees	male	46
ch05	1	1800000	MbxPen	female	47
ch05	1	1840000	MbxChees	female	47
ch05	1	1840000	MbxChees	male	47
ch05	1	2090000	MbxPen	male	47
ch05	7680000	9020000	MbxChees	female	48
ch05	8460000	59000000	MbxPen	male	49
ch05	9010000	61680000	MbxChees	male	49
ch05	9030000	59300000	MbxChees	female	49
ch05	9310000	59700000	MbxMT	female	49
ch05	9410000	21270000	MbxPen	female	50
ch05	9410000	60900000	MbxMT	male	49
ch05	21280000	60660000	MbxPen	female	49
ch05	59010000	60650000	MbxPen	male	51
ch05	59320000	60640000	MbxChees	female	51
ch06	1	1890000	MbxPen	female	52
ch06	1	2400000	MbxChees	male	52
ch06	1	34150000	MbxPen	male	53
ch06	2420000	35680000	MbxChees	male	53
ch06	3010000	34250000	MbxPen	female	53
ch06	3020000	27920000	MbxMT	male	54
ch06	3400000	38090000	MbxChees	female	55
ch06	3750000	32240000	MbxMT	female	55
ch06	28000000	35100000	MbxMT	male	56
ch06	34160000	36860000	MbxPen	male	57
ch06	34750000	35770000	MbxPen	female	58
ch06	35690000	36730000	MbxChees	male	59
ch06	36640000	38100000	MbxPen	female	60
ch06	36740000	38940000	MbxChees	male	60
ch06	41380000	44330000	MbxPen	female	61
ch06	41700000	44170000	MbxPen	male	61
ch06	47110000	48140000	MbxChees	male	62
ch06	50670000	52221636	MbxPen	female	63
ch07	1	1510000	MbxChees	female	64
ch07	1	3090000	MbxPen	female	65
ch07	1	3090000	MbxPen	male	65
ch07	4360000	56410000	MbxChees	male	66
ch07	4950000	7530000	MbxPen	male	67
ch07	5690000	7130000	MbxChees	female	68
ch07	5790000	8190000	MbxPen	female	69
ch07	6280000	45350000	MbxMT	male	66
ch07	7150000	56090000	MbxChees	female	66
ch07	8200000	9640000	MbxPen	female	70
ch07	8300000	57310000	MbxPen	male	66
ch07	9500000	57800000	MbxMT	female	66
ch07	10090000	55260000	MbxPen	female	66
ch07	46460000	55230000	MbxMT	male	71
ch07	56260000	57750000	MbxChees	female	72
ch07	56420000	58480000	MbxChees	male	73
ch07	56440000	57890000	MbxMT	male	74
ch07	57780000	58810000	MbxChees	female	75
ch07	60430000	64610000	MbxPen	male	76
ch07	61660000	63690000	MbxPen	female	77
ch07	63700000	64720000	MbxPen	female	78
ch08	1	1630000	MbxChees	female	79
ch08	1	1660000	MbxChees	male	79
ch08	1	3150000	MbxPen	female	80
ch08	1	3860000	MbxPen	male	80
ch08	3910000	55820000	MbxChees	male	81
ch08	4210000	56830000	MbxPen	male	81
ch08	4320000	53980000	MbxChees	female	81
ch08	4950000	54110000	MbxMT	male	81
ch08	5570000	52690000	MbxPen	female	81
ch08	5750000	54110000	MbxMT	female	81
ch08	53640000	54830000	MbxPen	female	82
ch08	53990000	56180000	MbxChees	female	83
ch08	54280000	55380000	MbxMT	male	84
ch08	54840000	56740000	MbxPen	female	85
ch08	55390000	56930000	MbxMT	male	86
ch08	55980000	57280000	MbxChees	male	87
ch08	59150000	60660000	MbxChees	male	88
ch08	59700000	61110000	MbxChees	female	89
ch08	59710000	61300000	MbxMT	male	89
ch08	59730000	61620000	MbxPen	male	89
ch08	60860000	61910000	MbxPen	female	90
ch08	67280000	68895015	MbxPen	male	91
ch08	67310000	68895015	MbxChees	female	91
ch08	67360000	68895015	MbxChees	male	91
ch09	1	1800000	MbxPen	female	92
ch09	1	1940000	MbxChees	female	92
ch09	1	1970000	MbxChees	male	92
ch09	1	2000000	MbxPen	male	92
ch09	6750000	77090000	MbxPen	male	93
ch09	6800000	64410000	MbxChees	female	93
ch09	7060000	57240000	MbxChees	male	93
ch09	7060000	73790000	MbxPen	female	93
ch09	7270000	71640000	MbxMT	female	93
ch09	7320000	71350000	MbxMT	male	93
ch09	60260000	73790000	MbxChees	male	94
ch09	64420000	72450000	MbxChees	female	94
ch09	71370000	72900000	MbxMT	male	95
ch09	72560000	73610000	MbxChees	female	96
ch09	74850000	75870000	MbxPen	female	97
ch10	1	2460000	MbxChees	male	98
ch10	3650000	5800000	MbxChees	male	99
ch10	3870000	5830000	MbxMT	male	99
ch10	4590000	59010000	MbxPen	male	101
ch10	4650000	5880000	MbxMT	female	100
ch10	5500000	57560000	MbxPen	female	101
ch10	5810000	41410000	MbxChees	male	102
ch10	5810000	56890000	MbxChees	female	103
ch10	5840000	55380000	MbxMT	male	103
ch10	6250000	55440000	MbxMT	female	103
ch10	41430000	57520000	MbxChees	male	104
ch10	55500000	59470000	MbxMT	female	105
ch10	56960000	59480000	MbxChees	female	106
ch10	57530000	59400000	MbxChees	male	107
ch10	57650000	59240000	MbxPen	female	107
ch11	6370000	7420000	MbxPen	male	108
ch11	6420000	7950000	MbxChees	female	109
ch11	6740000	8020000	MbxMT	female	110
ch11	6790000	8340000	MbxChees	male	111
ch11	6900000	7970000	MbxMT	male	112
ch11	7520000	51530000	MbxPen	female	113
ch11	7600000	10050000	MbxPen	male	114
ch11	8110000	9670000	MbxMT	male	115
ch11	8350000	51190000	MbxChees	male	113
ch11	8760000	51190000	MbxChees	female	113
ch11	8770000	10200000	MbxMT	female	116
ch11	9890000	11830000	MbxMT	male	117
ch11	10070000	52950000	MbxPen	male	113
ch11	10210000	49200000	MbxMT	female	113
ch11	11840000	49750000	MbxMT	male	113
ch11	49210000	51190000	MbxMT	female	118
ch11	50870000	52250000	MbxMT	male	119
ch12	5720000	7130000	MbxPen	female	120
ch12	6080000	7130000	MbxChees	female	120
ch12	6320000	63270000	MbxPen	male	121
ch12	6360000	63220000	MbxChees	male	121
ch12	7170000	9620000	MbxPen	female	122
ch12	7250000	61080000	MbxMT	female	121
ch12	7340000	58310000	MbxMT	male	121
ch12	7340000	61340000	MbxChees	female	121
ch12	9630000	61270000	MbxPen	female	121
ch12	58350000	62320000	MbxMT	male	123
ch12	61090000	62440000	MbxMT	female	124
ch12	61450000	64400000	MbxChees	female	125
ch12	62320000	64170000	MbxPen	female	125
ch12	63280000	65080000	MbxPen	male	126
ch12	64030000	65080000	MbxMT	male	126
