# Supplementary material for: Wild tomato genome assemblies reveal structural variants and repeat content act as recombination barriers
Source: Nat Commun. 2026 Jun 28;17:5590. doi: 10.1038/s41467-026-74784-5 (PMC13310191; doi:10.1038/s41467-026-74784-5)
Supplement: Supplementary file 7 — Supplementary Dataset 5 [file 41467_2026_74784_MOESM7_ESM.xlsx]

## Sheet: Supplementary Data 5
Supplementary Data 5: Female-enhanced recombination regions identified in tomato intraspecific and interspecific hybrid backcross populations
Chromosome	Start	End	Hybrid
ch01	3150000	6250000	MbxMT
ch01	5800000	8200000	MbxChees
ch01	71250000	73400000	MbxMT
ch01	71700000	74800000	MbxPen
ch01	75050000	77150000	MbxPen
ch01	79250000	81450000	MbxMT
ch01	86550000	89000000	MbxChees
ch01	86600000	88950000	MbxMT
ch02	28200000	34550000	MbxPen
ch02	29550000	32700000	MbxMT
ch02	32750000	39300000	MbxMT
ch02	33200000	35750000	MbxChees
ch03	53550000	55750000	MbxChees
ch04	6500000	8550000	MbxChees
ch04	50700000	54050000	MbxPen
ch04	52000000	55850000	MbxChees
ch04	57950000	60600000	MbxPen
ch05	58350000	61650000	MbxChees
ch05	58750000	60900000	MbxMT
ch05	61200000	63750000	MbxMT
ch06	200000	4350000	MbxChees
ch06	250000	4700000	MbxMT
ch06	900000	4000000	MbxPen
ch06	31250000	35100000	MbxMT
ch06	34200000	36850000	MbxPen
ch06	37600000	39900000	MbxPen
ch07	200000	2800000	MbxMT
ch07	2450000	6750000	MbxPen
ch07	3400000	8100000	MbxChees
ch07	5350000	10450000	MbxMT
ch07	8650000	11050000	MbxPen
ch07	54300000	58500000	MbxPen
ch07	60350000	62650000	MbxPen
ch08	250000	6700000	MbxMT
ch08	650000	5300000	MbxChees
ch08	2200000	6550000	MbxPen
ch08	51700000	56800000	MbxPen
ch09	71500000	73750000	MbxChees
ch09	72800000	77050000	MbxPen
ch10	150000	2700000	MbxChees
ch10	550000	5600000	MbxMT
ch10	2750000	5800000	MbxChees
ch11	50550000	53000000	MbxPen
ch12	60300000	63250000	MbxPen
ch12	60350000	62400000	MbxChees
