# Supplementary material for: Wild tomato genome assemblies reveal structural variants and repeat content act as recombination barriers
Source: Nat Commun. 2026 Jun 28;17:5590. doi: 10.1038/s41467-026-74784-5 (PMC13310191; doi:10.1038/s41467-026-74784-5)
Supplement: Supplementary file 10 — Source Data [file 41467_2026_74784_MOESM10_ESM.xlsx]

## Sheet: Figure 1
Species	Cultivar	ENA accession (Raw sequencing data)	ENA accession (Genome assemblies and gene annotations)
S. cheesmaniae	LA1039	PRJEB62444	CDWKDZ020000000
S. pennellii	LA0716	PRJEB62445	CDWKEA020000000

## Sheet: Figure 2 
Reference genome file	Secondary genome file	VCF filename	md5 checksum of .vcf file	Repository link
S. lycopersicum cv. Moneyberg-TMV (MbTMV)	S. tuberosum DM8 (S.tub)	MbTMV_DM8syri.vcf.gz	baaa1a4e7696666d3a6dbf97fe749f62	https://doi.org/10.60534/1txz5-xjw51
S. lycopersicum cv. Moneyberg-TMV (MbTMV)	S. pennellii LA0716 (S.pen)	MbTMV_LA0716syri.vcf.gz	d79b3e7539ac9199ef24b890febbb780	https://doi.org/10.60534/1txz5-xjw51
S. lycopersicum cv. Moneyberg-TMV (MbTMV)	S. cheesmaniae LA1039 (S.che)	MbTMV_LA1039syri.vcf.gz	98db71717a669a41e6a5f8b77c115d6b	https://doi.org/10.60534/1txz5-xjw51
S. lycopersicum cv. Moneyberg-TMV (MbTMV)	S. lycopersicum cv. M82 (M82)	MbTMV_M82syri.vcf.gz	fd13fec8a9c72f4cf13dfb82509ec6f3	https://doi.org/10.60534/1txz5-xjw51
S. lycopersicum cv. Moneyberg-TMV (MbTMV)	S. lycopersicum cv. Micro-Tom (Micro-Tom)	MbTMV_MTsyri.vcf.gz	f98119d56ad5c02636afb777c23b018e	https://doi.org/10.60534/1txz5-xjw51
S. lycopersicum cv. Moneyberg-TMV (MbTMV)	S. galapagense LA0317 (S.gal)	MbTMV_Sgalsyri.vcf.gz	3c2e31b19286961b20949e65d22004bf	https://doi.org/10.60534/1txz5-xjw51
S. lycopersicum cv. Moneyberg-TMV (MbTMV)	S. habrochaites LA0407 (S.hab)	MbTMV_Shabsyri.vcf.gz	d1616c580daab7e4433942bba93882a3	https://doi.org/10.60534/1txz5-xjw51
S. lycopersicum cv. Moneyberg-TMV (MbTMV)	S. lycopersicum cv. Heinz1706 (Heinz1706)	MbTMV_SL5syri.vcf.gz	4a7108f344c5718e66d0e818a00ba703	https://doi.org/10.60534/1txz5-xjw51
S. lycopersicum cv. Moneyberg-TMV (MbTMV)	S. lycopersicum cv. Sweet-100 (Sweet-100)	MbTMV_sweetsyri.vcf.gz	b95c096359049872f523d212f18408fa	https://doi.org/10.60534/1txz5-xjw51
S. lycopersicum cv. Moneyberg-TMV (MbTMV)	S. pimpinellifolium LA1589 (S.pim_LA1589)	MbTMV_LA1589syri.vcf.gz	50ec9c4feed0e4fdf489f1667a85c009	https://doi.org/10.60534/1txz5-xjw51
S. lycopersicum cv. Moneyberg-TMV (MbTMV)	S. pimpinellifolium LA2093 (S.pim_LA2093)	MbTMV_LA2093syri.vcf.gz	7d59f7063cd5bac5e3d4edc782efb51d	https://doi.org/10.60534/1txz5-xjw51

## Sheet: Figure 3
Accession	EDTA annotation file	Repository link
S. lycopersicum cv. Moneyberg-TMV (MbTMV)	MbTMV.fa.mod.EDTA.intact.gff3	https://doi.org/10.60534/1txz5-xjw51
S. lycopersicum cv. Micro-Tom (Micro-Tom)	MT_denovo_genome_clean.fasta.mod.EDTA.intact.gff3	https://doi.org/10.60534/1txz5-xjw51
S. lycopersicum cv. Heinz1706 (Heinz1706)	SL5.0.fa.mod.EDTA.intact.gff3	https://doi.org/10.60534/1txz5-xjw51
S. lycopersicum cv. M82 (M82)	SollycM82_v1.0_very_clean.fasta.mod.EDTA.intact.gff3	https://doi.org/10.60534/1txz5-xjw51
S. lycopersicum cv. Sweet-100 (Sweet-100)	SollycSweet-100_v2.0_very_clean.fasta.mod.EDTA.intact.gff3	https://doi.org/10.60534/1txz5-xjw51
S. pimpinellifolium LA1589 (S.pim_LA1589)	Spim_LA1598_1.0_clean.fasta.mod.EDTA.intact.gff3	https://doi.org/10.60534/1txz5-xjw51
S. cheesmaniae LA1039 (S.che)	LA1039_genome_clean.fasta.mod.EDTA.intact.gff3	https://doi.org/10.60534/1txz5-xjw51
S. galapagense LA0317 (S.gal)	S.galapagense.genome_clean.fasta.mod.EDTA.intact.gff3	https://doi.org/10.60534/1txz5-xjw51
S. habrochaites LA0407 (S.hab)	S.habrochaites.genome_clean.fasta.mod.EDTA.intact.gff3	https://doi.org/10.60534/1txz5-xjw51
S. pennellii LA0716 (S.pen)	20230330_LA0716_genome_clean.fasta.mod.EDTA.intact.gff3	https://doi.org/10.60534/1txz5-xjw51
S. tuberosum DM8 (S.tub)	DM8.1_genome_clean.fasta.mod.EDTA.intact.gff3	https://doi.org/10.60534/1txz5-xjw51

## Sheet: Figure 4
Sample	CO number	Group
5371_A	11	MbxChees_female
5371_AA	11	MbxChees_female
5371_AB	16	MbxChees_female
5371_AC	9	MbxChees_female
5371_AD	13	MbxChees_female
5371_AE	10	MbxChees_female
5371_AF	12	MbxChees_female
5371_AG	13	MbxChees_female
5371_AH	6	MbxChees_female
5371_AI	10	MbxChees_female
5371_AJ	9	MbxChees_female
5371_AK	12	MbxChees_female
5371_AL	16	MbxChees_female
5371_AM	10	MbxChees_female
5371_AN	8	MbxChees_female
5371_AO	11	MbxChees_female
5371_AP	8	MbxChees_female
5371_AQ	15	MbxChees_female
5371_AR	11	MbxChees_female
5371_AS	13	MbxChees_female
5371_AT	13	MbxChees_female
5371_AU	14	MbxChees_female
5371_AV	10	MbxChees_female
5371_AW	6	MbxChees_female
5371_AX	10	MbxChees_female
5371_AY	11	MbxChees_female
5371_AZ	9	MbxChees_female
5371_B	14	MbxChees_female
5371_BA	13	MbxChees_female
5371_BB	14	MbxChees_female
5371_BC	10	MbxChees_female
5371_BD	9	MbxChees_female
5371_BE	9	MbxChees_female
5371_BF	12	MbxChees_female
5371_BG	10	MbxChees_female
5371_BH	10	MbxChees_female
5371_BI	10	MbxChees_female
5371_BJ	11	MbxChees_female
5371_BK	15	MbxChees_female
5371_BL	14	MbxChees_female
5371_BM	14	MbxChees_female
5371_BN	9	MbxChees_female
5371_BO	13	MbxChees_female
5371_BP	16	MbxChees_female
5371_BQ	14	MbxChees_female
5371_BR	16	MbxChees_female
5371_BS	12	MbxChees_female
5371_BT	10	MbxChees_female
5371_BU	8	MbxChees_female
5371_BV	14	MbxChees_female
5371_BW	13	MbxChees_female
5371_BX	12	MbxChees_female
5371_BY	13	MbxChees_female
5371_BZ	11	MbxChees_female
5371_C	9	MbxChees_female
5371_CA	10	MbxChees_female
5371_CB	9	MbxChees_female
5371_CC	11	MbxChees_female
5371_CD	9	MbxChees_female
5371_CE	15	MbxChees_female
5371_CF	9	MbxChees_female
5371_CG	13	MbxChees_female
5371_CH	8	MbxChees_female
5371_CI	11	MbxChees_female
5371_CJ	15	MbxChees_female
5371_CK	8	MbxChees_female
5371_CL	9	MbxChees_female
5371_CM	10	MbxChees_female
5371_CN	9	MbxChees_female
5371_CO	12	MbxChees_female
5371_CP	9	MbxChees_female
5371_CQ	13	MbxChees_female
5371_D	10	MbxChees_female
5371_E	12	MbxChees_female
5371_F	7	MbxChees_female
5371_G	8	MbxChees_female
5371_H	15	MbxChees_female
5371_I	9	MbxChees_female
5371_J	13	MbxChees_female
5371_K	16	MbxChees_female
5371_L	12	MbxChees_female
5371_M	9	MbxChees_female
5371_N	9	MbxChees_female
5371_O	12	MbxChees_female
5371_P	16	MbxChees_female
5371_Q	15	MbxChees_female
5371_R	9	MbxChees_female
5371_S	11	MbxChees_female
5371_T	8	MbxChees_female
5371_U	11	MbxChees_female
5371_V	9	MbxChees_female
5371_W	10	MbxChees_female
5371_X	11	MbxChees_female
5371_Y	12	MbxChees_female
5371_Z	12	MbxChees_female
5372_BE	9	MbxChees_female
5372_BF	7	MbxChees_female
5372_BG	7	MbxChees_female
5372_BH	11	MbxChees_female
5372_BI	10	MbxChees_female
5372_BJ	12	MbxChees_female
5372_BK	6	MbxChees_female
5372_BL	14	MbxChees_female
5372_BM	14	MbxChees_female
5372_BN	16	MbxChees_female
5372_BO	12	MbxChees_female
5372_BP	11	MbxChees_female
5372_BQ	11	MbxChees_female
5372_BR	15	MbxChees_female
5372_BS	13	MbxChees_female
5372_BT	13	MbxChees_female
5372_BU	12	MbxChees_female
5372_BV	8	MbxChees_female
5372_BW	13	MbxChees_female
5372_BX	10	MbxChees_female
5372_BY	16	MbxChees_female
5372_BZ	8	MbxChees_female
5372_CA	13	MbxChees_female
5372_CB	12	MbxChees_female
5370_A	7	MbxChees_male
5370_AA	8	MbxChees_male
5370_AB	5	MbxChees_male
5370_AC	11	MbxChees_male
5370_AD	16	MbxChees_male
5370_AE	6	MbxChees_male
5370_AF	9	MbxChees_male
5370_AG	12	MbxChees_male
5370_AH	9	MbxChees_male
5370_AI	10	MbxChees_male
5370_AJ	4	MbxChees_male
5370_AK	6	MbxChees_male
5370_AL	13	MbxChees_male
5370_AM	8	MbxChees_male
5370_AN	6	MbxChees_male
5370_AO	9	MbxChees_male
5370_AP	9	MbxChees_male
5370_AQ	4	MbxChees_male
5370_AR	5	MbxChees_male
5370_AS	7	MbxChees_male
5370_AT	9	MbxChees_male
5370_AU	8	MbxChees_male
5370_AV	9	MbxChees_male
5370_AW	12	MbxChees_male
5370_AX	10	MbxChees_male
5370_AY	6	MbxChees_male
5370_AZ	9	MbxChees_male
5370_B	6	MbxChees_male
5370_BA	6	MbxChees_male
5370_BB	9	MbxChees_male
5370_BC	4	MbxChees_male
5370_BD	4	MbxChees_male
5370_BE	8	MbxChees_male
5370_BF	8	MbxChees_male
5370_BG	7	MbxChees_male
5370_BH	7	MbxChees_male
5370_BI	8	MbxChees_male
5370_BJ	9	MbxChees_male
5370_BK	6	MbxChees_male
5370_BL	5	MbxChees_male
5370_BM	9	MbxChees_male
5370_BN	6	MbxChees_male
5370_BO	11	MbxChees_male
5370_BP	9	MbxChees_male
5370_BQ	10	MbxChees_male
5370_BR	5	MbxChees_male
5370_BS	7	MbxChees_male
5370_BT	9	MbxChees_male
5370_BU	8	MbxChees_male
5370_BV	9	MbxChees_male
5370_BW	13	MbxChees_male
5370_BX	9	MbxChees_male
5370_BY	9	MbxChees_male
5370_BZ	13	MbxChees_male
5370_C	13	MbxChees_male
5370_CA	7	MbxChees_male
5370_CB	10	MbxChees_male
5370_CC	11	MbxChees_male
5370_CD	7	MbxChees_male
5370_CE	8	MbxChees_male
5370_CF	6	MbxChees_male
5370_CG	7	MbxChees_male
5370_CH	8	MbxChees_male
5370_CI	5	MbxChees_male
5370_CJ	7	MbxChees_male
5370_CK	15	MbxChees_male
5370_CL	8	MbxChees_male
5370_CM	7	MbxChees_male
5370_CN	6	MbxChees_male
5370_CO	11	MbxChees_male
5370_CP	6	MbxChees_male
5370_CQ	13	MbxChees_male
5370_D	10	MbxChees_male
5370_E	8	MbxChees_male
5370_F	8	MbxChees_male
5370_G	12	MbxChees_male
5370_H	6	MbxChees_male
5370_I	10	MbxChees_male
5370_J	10	MbxChees_male
5370_K	5	MbxChees_male
5370_L	9	MbxChees_male
5370_M	7	MbxChees_male
5370_N	10	MbxChees_male
5370_O	10	MbxChees_male
5370_P	8	MbxChees_male
5370_Q	10	MbxChees_male
5370_R	9	MbxChees_male
5370_S	8	MbxChees_male
5370_T	7	MbxChees_male
5370_U	10	MbxChees_male
5370_V	6	MbxChees_male
5370_W	9	MbxChees_male
5370_X	8	MbxChees_male
5370_Y	10	MbxChees_male
5370_Z	9	MbxChees_male
5372_AG	13	MbxChees_male
5372_AH	7	MbxChees_male
5372_AI	10	MbxChees_male
5372_AJ	7	MbxChees_male
5372_AK	9	MbxChees_male
5372_AL	4	MbxChees_male
5372_AM	5	MbxChees_male
5372_AN	5	MbxChees_male
5372_AO	9	MbxChees_male
5372_AP	9	MbxChees_male
5372_AQ	7	MbxChees_male
5372_AR	10	MbxChees_male
5372_AS	6	MbxChees_male
5372_AT	10	MbxChees_male
5372_AU	9	MbxChees_male
5372_AV	8	MbxChees_male
5372_AW	8	MbxChees_male
5372_AX	9	MbxChees_male
5372_AY	7	MbxChees_male
5372_AZ	10	MbxChees_male
5372_BA	6	MbxChees_male
5372_BB	10	MbxChees_male
5372_BC	9	MbxChees_male
5372_BD	8	MbxChees_male
5282_A	10	MbxMT_female
5282_AA	11	MbxMT_female
5282_AB	8	MbxMT_female
5282_AC	12	MbxMT_female
5282_AD	13	MbxMT_female
5282_AE	9	MbxMT_female
5282_AF	15	MbxMT_female
5282_AG	12	MbxMT_female
5282_AH	14	MbxMT_female
5282_AI	10	MbxMT_female
5282_AJ	13	MbxMT_female
5282_AK	7	MbxMT_female
5282_AL	10	MbxMT_female
5282_AM	10	MbxMT_female
5282_AN	10	MbxMT_female
5282_AO	11	MbxMT_female
5282_AP	9	MbxMT_female
5282_AQ	10	MbxMT_female
5282_AR	11	MbxMT_female
5282_AS	12	MbxMT_female
5282_AT	7	MbxMT_female
5282_AU	6	MbxMT_female
5282_AV	8	MbxMT_female
5282_AW	9	MbxMT_female
5282_AX	9	MbxMT_female
5282_AY	12	MbxMT_female
5282_AZ	11	MbxMT_female
5282_B	5	MbxMT_female
5282_BA	8	MbxMT_female
5282_BB	17	MbxMT_female
5282_BC	10	MbxMT_female
5282_BD	5	MbxMT_female
5282_BE	12	MbxMT_female
5282_BF	8	MbxMT_female
5282_BG	9	MbxMT_female
5282_BH	11	MbxMT_female
5282_BI	12	MbxMT_female
5282_BJ	8	MbxMT_female
5282_BK	8	MbxMT_female
5282_BL	5	MbxMT_female
5282_BM	11	MbxMT_female
5282_BN	9	MbxMT_female
5282_BO	9	MbxMT_female
5282_BP	10	MbxMT_female
5282_BQ	11	MbxMT_female
5282_BR	7	MbxMT_female
5282_BS	14	MbxMT_female
5282_BT	11	MbxMT_female
5282_BU	7	MbxMT_female
5282_BV	7	MbxMT_female
5282_BW	13	MbxMT_female
5282_BX	14	MbxMT_female
5282_BY	8	MbxMT_female
5282_BZ	7	MbxMT_female
5282_C	5	MbxMT_female
5282_CA	8	MbxMT_female
5282_CB	12	MbxMT_female
5282_CC	10	MbxMT_female
5282_CD	8	MbxMT_female
5282_CE	6	MbxMT_female
5282_CF	12	MbxMT_female
5282_CG	7	MbxMT_female
5282_CH	14	MbxMT_female
5282_CI	8	MbxMT_female
5282_CJ	10	MbxMT_female
5282_CK	8	MbxMT_female
5282_CL	10	MbxMT_female
5282_CM	9	MbxMT_female
5282_CN	14	MbxMT_female
5282_CO	15	MbxMT_female
5282_CP	13	MbxMT_female
5282_CQ	14	MbxMT_female
5282_D	9	MbxMT_female
5282_E	12	MbxMT_female
5282_F	12	MbxMT_female
5282_G	11	MbxMT_female
5282_H	13	MbxMT_female
5282_I	9	MbxMT_female
5282_J	12	MbxMT_female
5282_K	13	MbxMT_female
5282_L	8	MbxMT_female
5282_M	16	MbxMT_female
5282_N	17	MbxMT_female
5282_O	11	MbxMT_female
5282_P	8	MbxMT_female
5282_Q	12	MbxMT_female
5282_R	10	MbxMT_female
5282_S	10	MbxMT_female
5282_T	10	MbxMT_female
5282_U	11	MbxMT_female
5282_V	11	MbxMT_female
5282_W	13	MbxMT_female
5282_X	11	MbxMT_female
5282_Y	7	MbxMT_female
5282_Z	14	MbxMT_female
5283_BU	9	MbxMT_female
5283_BV	6	MbxMT_female
5283_BW	5	MbxMT_female
5283_BX	12	MbxMT_female
5283_BY	12	MbxMT_female
5283_BZ	8	MbxMT_female
5283_CA	12	MbxMT_female
5283_CB	6	MbxMT_female
5283_CC	11	MbxMT_female
5283_CD	15	MbxMT_female
5283_CE	9	MbxMT_female
5283_CF	10	MbxMT_female
5283_CG	10	MbxMT_female
5283_CH	6	MbxMT_female
5283_CI	11	MbxMT_female
5283_CJ	8	MbxMT_female
5283_CK	14	MbxMT_female
5283_CL	13	MbxMT_female
5283_CM	11	MbxMT_female
5283_CN	9	MbxMT_female
5283_CO	8	MbxMT_female
5283_CP	12	MbxMT_female
5283_CQ	11	MbxMT_female
5281_A	3	MbxMT_male
5281_AA	6	MbxMT_male
5281_AB	3	MbxMT_male
5281_AC	6	MbxMT_male
5281_AD	9	MbxMT_male
5281_AE	10	MbxMT_male
5281_AF	7	MbxMT_male
5281_AG	11	MbxMT_male
5281_AH	9	MbxMT_male
5281_AI	4	MbxMT_male
5281_AJ	7	MbxMT_male
5281_AK	8	MbxMT_male
5281_AL	8	MbxMT_male
5281_AM	8	MbxMT_male
5281_AN	7	MbxMT_male
5281_AO	7	MbxMT_male
5281_AP	9	MbxMT_male
5281_AQ	10	MbxMT_male
5281_AR	7	MbxMT_male
5281_AS	7	MbxMT_male
5281_AT	7	MbxMT_male
5281_AU	4	MbxMT_male
5281_AV	4	MbxMT_male
5281_AW	9	MbxMT_male
5281_AX	9	MbxMT_male
5281_AY	7	MbxMT_male
5281_AZ	7	MbxMT_male
5281_B	7	MbxMT_male
5281_BA	7	MbxMT_male
5281_BB	9	MbxMT_male
5281_BC	9	MbxMT_male
5281_BD	3	MbxMT_male
5281_BE	7	MbxMT_male
5281_BF	9	MbxMT_male
5281_BG	8	MbxMT_male
5281_BH	11	MbxMT_male
5281_BI	7	MbxMT_male
5281_BJ	5	MbxMT_male
5281_BK	13	MbxMT_male
5281_BL	8	MbxMT_male
5281_BM	9	MbxMT_male
5281_BN	8	MbxMT_male
5281_BP	7	MbxMT_male
5281_BQ	4	MbxMT_male
5281_BR	8	MbxMT_male
5281_BS	5	MbxMT_male
5281_BT	5	MbxMT_male
5281_BU	8	MbxMT_male
5281_BV	7	MbxMT_male
5281_BX	7	MbxMT_male
5281_BY	9	MbxMT_male
5281_BZ	6	MbxMT_male
5281_C	7	MbxMT_male
5281_CA	6	MbxMT_male
5281_CB	4	MbxMT_male
5281_CC	7	MbxMT_male
5281_CD	8	MbxMT_male
5281_CE	6	MbxMT_male
5281_CF	11	MbxMT_male
5281_CG	6	MbxMT_male
5281_CH	6	MbxMT_male
5281_CI	11	MbxMT_male
5281_CJ	9	MbxMT_male
5281_CK	9	MbxMT_male
5281_CL	10	MbxMT_male
5281_CM	9	MbxMT_male
5281_CO	9	MbxMT_male
5281_CQ	7	MbxMT_male
5281_D	10	MbxMT_male
5281_E	4	MbxMT_male
5281_F	8	MbxMT_male
5281_G	7	MbxMT_male
5281_H	8	MbxMT_male
5281_I	5	MbxMT_male
5281_J	12	MbxMT_male
5281_K	6	MbxMT_male
5281_L	9	MbxMT_male
5281_M	10	MbxMT_male
5281_N	7	MbxMT_male
5281_O	10	MbxMT_male
5281_P	4	MbxMT_male
5281_Q	5	MbxMT_male
5281_R	8	MbxMT_male
5281_S	4	MbxMT_male
5281_T	8	MbxMT_male
5281_U	11	MbxMT_male
5281_V	10	MbxMT_male
5281_W	12	MbxMT_male
5281_X	8	MbxMT_male
5281_Y	7	MbxMT_male
5281_Z	13	MbxMT_male
5283_AW	6	MbxMT_male
5283_AX	7	MbxMT_male
5283_AY	7	MbxMT_male
5283_AZ	7	MbxMT_male
5283_BA	11	MbxMT_male
5283_BB	5	MbxMT_male
5283_BC	5	MbxMT_male
5283_BD	7	MbxMT_male
5283_BE	8	MbxMT_male
5283_BF	10	MbxMT_male
5283_BG	5	MbxMT_male
5283_BH	9	MbxMT_male
5283_BI	11	MbxMT_male
5283_BJ	8	MbxMT_male
5283_BK	9	MbxMT_male
5283_BL	6	MbxMT_male
5283_BM	7	MbxMT_male
5283_BN	7	MbxMT_male
5283_BO	3	MbxMT_male
5283_BP	10	MbxMT_male
5283_BQ	4	MbxMT_male
5283_BR	8	MbxMT_male
5283_BS	9	MbxMT_male
5283_BT	6	MbxMT_male
5280_A	13	MbxPen_female
5280_AA	13	MbxPen_female
5280_AB	13	MbxPen_female
5280_AC	16	MbxPen_female
5280_AD	15	MbxPen_female
5280_AE	11	MbxPen_female
5280_AF	7	MbxPen_female
5280_AG	16	MbxPen_female
5280_AH	8	MbxPen_female
5280_AI	11	MbxPen_female
5280_AJ	13	MbxPen_female
5280_AK	11	MbxPen_female
5280_AL	9	MbxPen_female
5280_AM	14	MbxPen_female
5280_AN	11	MbxPen_female
5280_AO	15	MbxPen_female
5280_AP	18	MbxPen_female
5280_AQ	15	MbxPen_female
5280_AR	12	MbxPen_female
5280_AS	10	MbxPen_female
5280_AT	12	MbxPen_female
5280_AU	11	MbxPen_female
5280_AV	13	MbxPen_female
5280_AW	16	MbxPen_female
5280_AX	11	MbxPen_female
5280_AY	12	MbxPen_female
5280_AZ	11	MbxPen_female
5280_B	15	MbxPen_female
5280_BA	12	MbxPen_female
5280_BB	6	MbxPen_female
5280_BC	13	MbxPen_female
5280_BD	13	MbxPen_female
5280_BE	12	MbxPen_female
5280_BF	13	MbxPen_female
5280_BG	12	MbxPen_female
5280_BH	9	MbxPen_female
5280_BI	12	MbxPen_female
5280_BJ	8	MbxPen_female
5280_BK	10	MbxPen_female
5280_BL	15	MbxPen_female
5280_BM	10	MbxPen_female
5280_BN	9	MbxPen_female
5280_BO	7	MbxPen_female
5280_BP	10	MbxPen_female
5280_BQ	16	MbxPen_female
5280_BR	6	MbxPen_female
5280_BS	10	MbxPen_female
5280_BT	8	MbxPen_female
5280_BU	13	MbxPen_female
5280_BV	13	MbxPen_female
5280_BW	8	MbxPen_female
5280_BX	9	MbxPen_female
5280_BY	11	MbxPen_female
5280_BZ	14	MbxPen_female
5280_C	13	MbxPen_female
5280_CA	11	MbxPen_female
5280_CB	15	MbxPen_female
5280_CC	10	MbxPen_female
5280_CD	14	MbxPen_female
5280_CE	16	MbxPen_female
5280_CF	15	MbxPen_female
5280_CG	13	MbxPen_female
5280_CH	19	MbxPen_female
5280_CI	9	MbxPen_female
5280_CJ	9	MbxPen_female
5280_CK	13	MbxPen_female
5280_CL	12	MbxPen_female
5280_CM	15	MbxPen_female
5280_CN	11	MbxPen_female
5280_CO	8	MbxPen_female
5280_CP	12	MbxPen_female
5280_CQ	14	MbxPen_female
5280_D	8	MbxPen_female
5280_E	11	MbxPen_female
5280_F	12	MbxPen_female
5280_G	13	MbxPen_female
5280_H	11	MbxPen_female
5280_I	11	MbxPen_female
5280_J	14	MbxPen_female
5280_K	11	MbxPen_female
5280_L	14	MbxPen_female
5280_M	12	MbxPen_female
5280_N	14	MbxPen_female
5280_O	9	MbxPen_female
5280_P	12	MbxPen_female
5280_Q	6	MbxPen_female
5280_R	8	MbxPen_female
5280_S	16	MbxPen_female
5280_T	14	MbxPen_female
5280_U	10	MbxPen_female
5280_V	14	MbxPen_female
5280_W	9	MbxPen_female
5280_X	8	MbxPen_female
5280_Y	10	MbxPen_female
5280_Z	11	MbxPen_female
5283_AA	13	MbxPen_female
5283_AB	8	MbxPen_female
5283_AC	14	MbxPen_female
5283_AD	10	MbxPen_female
5283_AE	13	MbxPen_female
5283_AF	14	MbxPen_female
5283_AG	9	MbxPen_female
5283_AH	10	MbxPen_female
5283_AI	6	MbxPen_female
5283_AJ	13	MbxPen_female
5283_AK	10	MbxPen_female
5283_AL	10	MbxPen_female
5283_AM	9	MbxPen_female
5283_AN	9	MbxPen_female
5283_AO	10	MbxPen_female
5283_AP	15	MbxPen_female
5283_AQ	14	MbxPen_female
5283_AR	7	MbxPen_female
5283_AS	11	MbxPen_female
5283_AT	8	MbxPen_female
5283_AU	16	MbxPen_female
5283_AV	11	MbxPen_female
5283_Y	10	MbxPen_female
5283_Z	10	MbxPen_female
5274_A	8	MbxPen_male
5274_AA	8	MbxPen_male
5274_AB	9	MbxPen_male
5274_AC	8	MbxPen_male
5274_AD	13	MbxPen_male
5274_AE	9	MbxPen_male
5274_AF	10	MbxPen_male
5274_AG	9	MbxPen_male
5274_AH	10	MbxPen_male
5274_AI	9	MbxPen_male
5274_AJ	12	MbxPen_male
5274_AK	5	MbxPen_male
5274_AL	10	MbxPen_male
5274_AM	7	MbxPen_male
5274_AN	10	MbxPen_male
5274_AO	9	MbxPen_male
5274_AP	7	MbxPen_male
5274_AQ	8	MbxPen_male
5274_AR	4	MbxPen_male
5274_AS	11	MbxPen_male
5274_AT	10	MbxPen_male
5274_AU	11	MbxPen_male
5274_AV	10	MbxPen_male
5274_AW	13	MbxPen_male
5274_AX	7	MbxPen_male
5274_AY	11	MbxPen_male
5274_AZ	8	MbxPen_male
5274_B	11	MbxPen_male
5274_BA	10	MbxPen_male
5274_BB	14	MbxPen_male
5274_BC	11	MbxPen_male
5274_BD	10	MbxPen_male
5274_BE	13	MbxPen_male
5274_BF	9	MbxPen_male
5274_BG	9	MbxPen_male
5274_BH	10	MbxPen_male
5274_BI	10	MbxPen_male
5274_BJ	5	MbxPen_male
5274_BK	6	MbxPen_male
5274_BL	15	MbxPen_male
5274_BM	10	MbxPen_male
5274_BN	7	MbxPen_male
5274_BO	7	MbxPen_male
5274_BP	8	MbxPen_male
5274_BQ	9	MbxPen_male
5274_BR	7	MbxPen_male
5274_BS	10	MbxPen_male
5274_BT	7	MbxPen_male
5274_BU	11	MbxPen_male
5274_BV	9	MbxPen_male
5274_BW	10	MbxPen_male
5274_BX	7	MbxPen_male
5274_BY	6	MbxPen_male
5274_BZ	10	MbxPen_male
5274_C	11	MbxPen_male
5274_CA	7	MbxPen_male
5274_CB	8	MbxPen_male
5274_CC	10	MbxPen_male
5274_CD	8	MbxPen_male
5274_CE	7	MbxPen_male
5274_CF	8	MbxPen_male
5274_CG	10	MbxPen_male
5274_CH	9	MbxPen_male
5274_CI	8	MbxPen_male
5274_CJ	12	MbxPen_male
5274_CK	11	MbxPen_male
5274_CL	10	MbxPen_male
5274_CM	7	MbxPen_male
5274_CN	9	MbxPen_male
5274_CO	8	MbxPen_male
5274_CP	9	MbxPen_male
5274_CQ	5	MbxPen_male
5274_D	10	MbxPen_male
5274_E	10	MbxPen_male
5274_F	10	MbxPen_male
5274_G	12	MbxPen_male
5274_H	6	MbxPen_male
5274_I	5	MbxPen_male
5274_J	12	MbxPen_male
5274_K	10	MbxPen_male
5274_L	9	MbxPen_male
5274_M	9	MbxPen_male
5274_N	13	MbxPen_male
5274_O	10	MbxPen_male
5274_P	8	MbxPen_male
5274_Q	11	MbxPen_male
5274_R	12	MbxPen_male
5274_S	11	MbxPen_male
5274_T	5	MbxPen_male
5274_U	10	MbxPen_male
5274_V	12	MbxPen_male
5274_W	6	MbxPen_male
5274_X	10	MbxPen_male
5274_Y	10	MbxPen_male
5274_Z	7	MbxPen_male
5283_A	9	MbxPen_male
5283_B	8	MbxPen_male
5283_C	7	MbxPen_male
5283_D	7	MbxPen_male
5283_E	6	MbxPen_male
5283_F	8	MbxPen_male
5283_G	8	MbxPen_male
5283_H	12	MbxPen_male
5283_I	9	MbxPen_male
5283_J	9	MbxPen_male
5283_K	13	MbxPen_male
5283_L	9	MbxPen_male
5283_M	9	MbxPen_male
5283_N	7	MbxPen_male
5283_O	8	MbxPen_male
5283_P	11	MbxPen_male
5283_Q	9	MbxPen_male
5283_R	9	MbxPen_male
5283_S	5	MbxPen_male
5283_T	9	MbxPen_male
5283_U	4	MbxPen_male
5283_V	10	MbxPen_male
5283_W	5	MbxPen_male
5283_X	10	MbxPen_male

## Sheet: S. Figure 4
Reference genome file	Secondary genome file	VCF filename	md5 checksum of .vcf file	Repository link
S. pennellii LA0716 (this study)	S. pennellii LA0716 (Bolger et al., 2014)	LA0716_genome_vs_LA0716bolger_syri.vcf.gz	646d0b702cf1d75b367190f371a91c77	https://doi.org/10.60534/1txz5-xjw51
S. lycopersicum cv. Moneyberg-TMV	S. pennellii LA0716 (Bolger et al., 2014)	MbTMV_BolgerLA0716syri.vcf.gz	028931b00dc6f27c96bcf07fcfcdd6dd	https://doi.org/10.60534/1txz5-xjw51

## Sheet: Table 2
Filename	Info	Reference gene model file	Repository link
S_cheesmaniae_LA1039.repr.prot.fa	Longest isoforms of the S. cheesmaniae LA1039 gene annotation	S_cheesmaniae_LA1039.gff3	https://doi.org/10.60534/1txz5-xjw51
S_lycopersicum_MbTMV.repr.prot.fa	Longest isoforms of the S. lycopersicum MbTMV gene annotation	S_lycopersicum_MbTMV.gff3	https://doi.org/10.60534/1txz5-xjw51
S_pennellii_LA0716.repr.prot.fa	Longest isoforms of the S. pennellii LA0716 gene annotation	S_pennellii_LA0716.gff3	https://doi.org/10.60534/1txz5-xjw51

## Sheet: S. Table 7
Filename	Info	Reference file	Repository link
ITAG4.0__v__LA1039.1to1.tsv	List of one-to-one orthologues between Solanum lycopersicum Heinz 1706 (ITAG4.0) and Solanum cheesmaniae LA1039	ITAG4.0__v__LA1039.tsv	https://doi.org/10.60534/1txz5-xjw51

## Sheet: S. Table 8
Filename	Info	Reference file	Repository link
ITAG4.0__v__LA0716.1to1.tsv	List of one-to-one orthologues between Solanum lycopersicum Heinz 1706 (ITAG4.0) and Solanum pennellii LA0716	ITAG4.0__v__LA0716.tsv	https://doi.org/10.60534/1txz5-xjw51

## Sheet: S. Table 9
File/input name	Info	Reference file	Repository link
S_pennellii_LA0716.txt	Mercator4 mapping file of the S. pennellii LA0716 proteome	S_pennellii_LA0716.repr.prot.fa	https://doi.org/10.60534/1txz5-xjw51
S_cheesmaniae_LA1039.txt	Mercator4 mapping file of the S. cheesmaniae LA1039 proteome	S_cheesmaniae_LA1039.repr.prot.fa	https://doi.org/10.60534/1txz5-xjw51
S_lycopersicum_MbTMV.txt	Mercator4 mapping file of the S. lycopersicum MbTMV proteome	S_lycopersicum_MbTMV.repr.prot.fa	https://doi.org/10.60534/1txz5-xjw51
ITAG4.0.txt	Mercator4 mapping file of the S. lycopersicum ITAG4.0 proteome	ITAG4.0_proteins.fasta	https://solgenomics.net

## Sheet: S. Table 10
File/input name	Info	Reference file	Repository link
S_pennellii_LA0716.txt	Mercator4 mapping file of the S. pennellii LA0716 proteome	S_pennellii_LA0716.repr.prot.fa	https://doi.org/10.60534/1txz5-xjw51
Background_genes	list of representative genes present in S. pennellii LA0716	S_pennellii_LA0716.repr.prot.fa	https://doi.org/10.60534/1txz5-xjw51
TKay_related_genes	list of Tkay related genes in S. pennellii LA0716	S_pennellii_LA0716_Tkay_genes.gff3	https://doi.org/10.60534/1txz5-xjw51
S_cheesmaniae_LA1039.txt	Mercator4 mapping file of the S. cheesmaniae LA1039 proteome	S_cheesmaniae_LA1039.repr.prot.fa	https://doi.org/10.60534/1txz5-xjw51
Background_genes	list of representative genes present in S. cheesmaniae LA1039	S_cheesmaniae_LA1039.repr.prot.fa	https://doi.org/10.60534/1txz5-xjw51
TKay_related_genes	list of Tkay related genes in S. cheesmaniae LA1039	S_cheesmaniae_LA1039_Tkay_genes.gff3	https://doi.org/10.60534/1txz5-xjw51
S_lycopersicum_MbTMV.txt	Mercator4 mapping file of the S. lycopersicum MbTMV proteome	S_lycopersicum_MbTMV.repr.prot.fa	https://doi.org/10.60534/1txz5-xjw51
Background_genes	list of representative genes present in S. lycopersicum MbTMV	S_lycopersicum_MbTMV.repr.prot.fa	https://doi.org/10.60534/1txz5-xjw51
TKay_related_genes	list of Tkay related genes in S. lycopersicum MbTMV	S_lycopersicum_MbTMV_Tkay_genes.gff3	https://doi.org/10.60534/1txz5-xjw51

[truncated: 2 more sheets: S. Table 13, S. Table 15]
